# Supplementary material for: Genetic underpinnings of sociability in the general population
Source: Neuropsychopharmacology. 2021 May 30;46(9):1627–34. doi: 10.1038/s41386-021-01044-z (PMC8280100; doi:10.1038/s41386-021-01044-z)
Supplement: Supplementary file 2 — Supplementary Table 7 [file 41386_2021_1044_MOESM2_ESM.xlsx]

## Sheet: SNPs detailed annotation
uniqID	rsID	chr	pos	non_effect_allele	effect_allele	MAF	gwasP	beta	se	r2	IndSigSNP	GenomicLocus	nearestGene	dist	func	CADD	RDB	minChrState	commonChrState	posMapFilt	eqtlMapFilt	ciMapFilt
2:51203466:C:T	rs7586490	2	51203466	C	T	0.4433	6.04958e-06	-0.00968007	0.00213937	0.834754	rs10180695	1	NRXN1	0	intronic	3.912	7	5	15	1	0	0
2:51208317:C:G	rs7571079	2	51208317	G	C	0.4463	2.42922e-06	-0.010073	0.00213679	0.840204	rs10180695	1	NRXN1	0	intronic	0.241	7	5	15	1	0	0
2:51208695:C:G	rs4971717	2	51208695	C	G	0.4473	2.97933e-06	-0.00998451	0.00213695	0.844518	rs10180695	1	NRXN1	0	intronic	6.447	6	5	15	1	0	0
2:51208957:A:ATG	rs68021003	2	51208957	A	ATG	0.4622	NA	NA	NA	0.833101	rs10180695	1	NRXN1	0	intronic	3.292	NA	5	15	1	0	0
2:51209564:A:C	rs7601476	2	51209564	C	A	0.4463	2.13012e-06	-0.0101301	0.0021368	0.840784	rs10180695	1	NRXN1	0	intronic	5.792	7	5	15	1	0	0
2:51213867:C:CA	rs11356753	2	51213867	C	CA	0.4473	NA	NA	NA	0.844518	rs10180695	1	NRXN1	0	intronic	10.39	NA	5	15	1	0	0
2:51215411:C:T	rs7591683	2	51215411	C	T	0.4463	3.39098e-06	-0.00993409	0.00213835	0.847614	rs10180695	1	NRXN1	0	intronic	4.727	6	5	15	1	0	0
2:51220464:A:C	rs6719188	2	51220464	C	A	0.4473	2.18324e-06	-0.0101367	0.00214047	0.8514	rs10180695	1	NRXN1	0	intronic	0.672	7	5	15	1	0	0
2:51221700:A:T	rs12713128	2	51221700	T	A	0.4473	2.12972e-06	-0.0101458	0.0021401	0.8514	rs10180695	1	NRXN1	0	intronic	5.074	6	5	15	1	0	0
2:51223107:C:T	rs888242	2	51223107	T	C	0.4493	1.72921e-06	-0.0102072	0.00213413	0.8521	rs10180695	1	NRXN1	0	intronic	0.454	3a	5	15	1	0	0
2:51225364:A:G	rs12617006	2	51225364	G	A	0.4861	4.65379e-07	-0.0109325	0.00216908	0.73753	rs10180695	1	NRXN1	0	intronic	2.488	7	5	15	1	0	0
2:51225674:C:T	rs2352543	2	51225674	T	C	0.4493	3.02153e-06	-0.00995928	0.00213287	0.8521	rs10180695	1	NRXN1	0	intronic	8.379	7	5	15	1	0	0
2:51226801:A:C	rs6545189	2	51226801	C	A	0.4493	1.83801e-06	-0.0101789	0.0021337	0.8521	rs10180695	1	NRXN1	0	intronic	2.084	7	5	15	1	0	0
2:51226834:A:C	rs1995583	2	51226834	C	A	0.4483	7.19387e-07	-0.0105918	0.00213711	0.84829	rs10180695	1	NRXN1	0	intronic	0.129	7	5	15	1	0	0
2:51227012:A:C	rs2216308	2	51227012	C	A	0.4493	1.85891e-06	-0.010172	0.00213327	0.8521	rs10180695	1	NRXN1	0	intronic	3.545	4	5	15	1	0	0
2:51227254:A:G	rs2193410	2	51227254	A	G	0.4493	1.88556e-06	-0.0101671	0.00213353	0.8521	rs10180695	1	NRXN1	0	intronic	1.356	5	5	15	1	0	0
2:51227681:C:CA	rs10717666	2	51227681	C	CA	0.4483	NA	NA	NA	0.84829	rs10180695	1	NRXN1	0	intronic	2.147	NA	5	15	1	0	0
2:51228371:G:T	rs34518976	2	51228371	G	T	0.4503	5.46074e-06	-0.009726	0.00213931	0.825695	rs10180695	1	NRXN1	0	intronic	5.106	3a	5	15	1	0	0
2:51228372:G:T	rs60904176	2	51228372	G	T	0.4682	3.07688e-06	-0.00998894	0.00214093	0.758641	rs10180695	1	NRXN1	0	intronic	4.657	2b	5	15	1	0	0
2:51228375:G:T	rs36096736	2	51228375	T	G	0.4632	4.27446e-07	-0.0108154	0.00213896	0.815886	rs10180695	1	NRXN1	0	intronic	1.952	2b	5	15	1	0	0
2:51228448:A:G	rs10195149	2	51228448	G	A	0.4453	1.98889e-06	-0.0101713	0.00213924	0.850756	rs10180695	1	NRXN1	0	intronic	14.01	3a	2	15	1	0	0
2:51228484:A:G	rs10171887	2	51228484	A	G	0.4463	4.9038e-06	-0.00975737	0.00213559	0.854556	rs10180695	1	NRXN1	0	intronic	4.691	4	2	15	1	0	0
2:51228706:A:G	rs10195460	2	51228706	G	A	0.4453	1.95868e-06	-0.0101776	0.00213918	0.850756	rs10180695	1	NRXN1	0	intronic	9.923	6	5	15	1	0	0
2:51229239:A:G	rs10174990	2	51229239	A	G	0.4463	4.70721e-06	-0.00977619	0.0021357	0.854556	rs10180695	1	NRXN1	0	intronic	0.117	7	5	15	1	0	0
2:51229355:A:C	rs10174918	2	51229355	A	C	0.4463	4.92307e-06	-0.0097579	0.00213609	0.854556	rs10180695	1	NRXN1	0	intronic	0.623	7	5	15	1	0	0
2:51236359:C:T	rs1544689	2	51236359	T	C	0.4483	1.62447e-06	-0.0102413	0.00213566	0.855729	rs10180695	1	NRXN1	0	intronic	1.746	7	5	15	1	0	0
2:51241805:G:T	rs4971721	2	51241805	G	T	0.4463	3.47653e-06	-0.00992755	0.00213932	0.847085	rs10180695	1	NRXN1	0	intronic	3.085	7	5	15	1	0	0
2:51246882:A:G	rs12474437	2	51246882	A	G	0.4483	6.10591e-07	-0.0106722	0.00213961	0.855729	rs10180695	1	NRXN1	0	intronic	4.066	7	5	15	1	0	0
2:51252909:C:T	rs7604257	2	51252909	T	C	0.4473	1.48985e-06	-0.0102831	0.00213667	0.8514	rs10180695	1	NRXN1	0	intronic	1.496	6	1	15	1	0	0
2:51257714:C:T	rs10181001	2	51257714	C	T	0.4563	4.59754e-07	-0.0107544	0.00213276	0.889438	rs10180695	1	NRXN1	0	intronic	3.427	4	1	15	1	0	0
2:51258887:A:C	rs2287234	2	51258887	A	C	0.4573	3.17105e-07	-0.0108943	0.00213068	0.878862	rs10180695	1	NRXN1	0	intronic	17.64	5	1	15	1	0	0
2:51263149:A:G	rs1995584	2	51263149	G	A	0.4553	9.9114e-07	-0.0104315	0.00213172	0.892162	rs10180695	1	AC007682.1	0	ncRNA_intronic	18.33	6	5	15	1	0	0
2:51264121:A:G	rs10173781	2	51264121	A	G	0.4503	2.50199e-06	-0.0100594	0.00213664	0.856456	rs10180695	1	AC007682.1	0	ncRNA_intronic	2.127	4	2	15	1	0	0
2:51264319:C:T	rs10173817	2	51264319	T	C	0.4583	2.50885e-07	-0.0109806	0.00212921	0.882852	rs10180695	1	AC007682.1	0	ncRNA_intronic	0.234	6	7	15	1	0	0
2:51266982:C:T	rs2352545	2	51266982	T	C	0.4493	2.34519e-06	-0.0100878	0.00213668	0.859089	rs10180695	1	AC007682.1	0	ncRNA_intronic	1.181	5	14	15	1	0	0
2:51269202:A:G	rs6752656	2	51269202	G	A	0.4473	7.72558e-06	-0.00957025	0.00213969	0.850417	rs10180695	1	AC007682.1	0	ncRNA_intronic	1.601	6	14	15	1	0	0
2:51269440:A:G	rs4271796	2	51269440	G	A	0.4483	5.14295e-06	-0.00976287	0.00214148	0.854746	rs10180695	1	AC007682.1	0	ncRNA_intronic	2.606	6	15	15	1	0	0
2:51270610:A:T	rs2111380	2	51270610	T	A	0.4473	5.93947e-06	-0.00968529	0.00213869	0.858396	rs10180695	1	AC007682.1	0	ncRNA_intronic	4.419	6	15	15	0	0	0
2:51273544:G:GA	rs35074617	2	51273544	G	GA	0.4483	NA	NA	NA	0.854746	rs10180695	1	AC007682.1	0	ncRNA_intronic	4.524	NA	15	15	0	0	0
2:51279135:C:T	rs4971723	2	51279135	C	T	0.4483	7.23163e-06	-0.00960497	0.00214071	0.862725	rs10180695	1	AC007682.1	0	ncRNA_intronic	0.005	6	15	15	0	0	0
2:51279904:A:G	rs10206907	2	51279904	A	G	0.4583	5.32538e-07	-0.0106901	0.00213193	0.882852	rs10180695	1	AC007682.1	0	ncRNA_intronic	0.273	7	14	15	0	0	0
2:51281538:C:CT	rs5831161	2	51281538	C	CT	0.4483	NA	NA	NA	0.862725	rs10180695	1	AC007682.1	0	ncRNA_intronic	1.331	NA	9	15	0	0	0
2:51282609:G:T	rs6545190	2	51282609	T	G	0.4483	6.57906e-06	-0.0096458	0.00214021	0.862725	rs10180695	1	AC007682.1	0	ncRNA_intronic	0.824	7	9	15	0	0	0
2:51282813:T:TAAA	rs10676958	2	51282813	TAAA	T	0.4483	NA	NA	NA	0.862725	rs10180695	1	AC007682.1	0	ncRNA_intronic	2.61	NA	9	15	0	0	0
2:51283917:A:T	rs6545191	2	51283917	T	A	0.4483	7.35906e-06	-0.00959959	0.00214128	0.862725	rs10180695	1	AC007682.1	0	ncRNA_intronic	3.552	6	9	15	0	0	0
2:51287815:T:TA	rs71404984	2	51287815	T	TA	0.4642	NA	NA	NA	0.752377	rs10180695	1	AC007682.1	0	ncRNA_intronic	0.933	NA	9	15	0	0	0
2:51287849:A:C	rs12620796	2	51287849	A	C	0.4642	2.44964e-06	-0.0102569	0.00217659	0.752377	rs10180695	1	AC007682.1	0	ncRNA_intronic	1.437	6	9	15	0	0	0
2:51292332:C:T	rs10180695	2	51292332	C	T	0.4284	3.16627e-08	-0.0118772	0.00214695	1	rs10180695	1	AC007682.1	0	ncRNA_intronic	3.461	6	7	15	0	0	0
2:51298792:C:T	rs10183509	2	51298792	C	T	0.4334	1.17973e-05	-0.00946135	0.00215945	0.813702	rs10180695	1	AC007682.1	0	ncRNA_intronic	2.73	6	5	15	0	0	0
2:51298967:C:T	rs2052902	2	51298967	C	T	0.4433	2.06425e-06	-0.0101855	0.00214561	0.851804	rs10180695	1	AC007682.1	0	ncRNA_intronic	0.868	7	5	15	0	0	0
2:51303173:C:T	rs10199610	2	51303173	C	T	0.4553	8.90026e-07	-0.0105102	0.00213857	0.892557	rs10180695	1	AC007682.1	0	ncRNA_intronic	1.508	5	5	15	0	0	0
2:51306745:A:C	rs9989879	2	51306745	C	A	0.4175	4.99985e-08	-0.0118282	0.00216975	0.93452	rs10180695	1	AC007682.1	0	ncRNA_intronic	1.697	7	9	15	0	0	0
2:148538291:C:T	rs755365	2	148538291	T	C	0.4553	0.000184869	-0.00795127	0.00212664	0.636271	rs202220108	2	AC009480.4	29623	intergenic	3.314	NA	5	15	0	1	0
2:148539852:A:G	rs998884	2	148539852	A	G	0.3777	1.68007e-06	-0.0103795	0.00216755	0.73424	rs202220108	2	AC009480.4	28062	intergenic	18.87	NA	5	15	0	1	0
2:148555489:A:G	rs2042555	2	148555489	G	A	0.3807	4.07338e-07	-0.0109021	0.00215218	0.744228	rs202220108	2	AC009480.4	12425	intergenic	3.348	NA	5	15	0	1	0
2:148563890:C:T	rs13016400	2	148563890	C	T	0.4583	0.000101131	-0.0082347	0.00211803	0.662592	rs202220108	2	AC009480.4	4024	intergenic	0.765	7	14	15	0	1	0
2:148573581:A:T	rs150081728	2	148573581	T	A	0.3777	3.01842e-06	-0.0102677	0.00219881	0.730745	rs202220108	2	AC009480.4	5234	intergenic	0.678	6	14	15	0	0	0
2:148575688:C:T	rs13013419	2	148575688	C	T	0.4602	2.62904e-05	-0.00889612	0.00211637	0.67104	rs202220108	2	AC009480.4	7341	intergenic	2.119	6	14	15	0	1	0
2:148576732:C:T	rs13399553	2	148576732	T	C	0.3459	2.43357e-06	-0.0103066	0.00218652	0.676006	rs202220108	2	AC009480.4	8385	intergenic	7.319	5	7	15	0	1	0
2:148579646:C:G	rs6709182	2	148579646	G	C	0.3936	1.16809e-07	-0.0113799	0.00214775	0.828138	rs202220108	2	AC009480.4	11299	intergenic	5.223	7	9	15	0	1	0
2:148582407:T:TA	rs375856528	2	148582407	TA	T	0.4135	NA	NA	NA	0.714187	rs202220108	2	AC009480.4	14060	intergenic	0.927	NA	5	15	0	0	0
2:148583558:T:TA	rs35136323	2	148583558	TA	T	0.4274	NA	NA	NA	0.75581	rs202220108	2	AC009480.4	15211	intergenic	0.779	NA	5	15	0	0	0
2:148585391:G:GC	rs57378420	2	148585391	GC	G	0.4016	NA	NA	NA	0.865777	rs202220108	2	ACVR2A	16694	intergenic	1.502	NA	5	15	0	1	0
2:148587838:A:G	rs56073268	2	148587838	G	A	0.4056	7.19968e-08	-0.0115234	0.00213941	0.881817	rs202220108	2	ACVR2A	14247	intergenic	2.621	7	5	15	0	1	0
2:148593832:G:T	rs4419186	2	148593832	G	T	0.4583	1.20565e-05	-0.0092628	0.00211642	0.70636	rs202220108	2	ACVR2A	8253	intergenic	20.4	5	5	15	1	1	0
2:148594052:A:G	rs55816333	2	148594052	A	G	0.3966	6.33274e-08	-0.0116032	0.00214506	0.847629	rs202220108	2	ACVR2A	8033	intergenic	11	6	5	15	1	1	0
2:148594321:T:TA	rs561909506	2	148594321	T	TA	0.329	NA	NA	NA	0.633586	rs202220108	2	ACVR2A	7764	intergenic	2.72	NA	5	15	1	0	0
2:148596760:A:C	rs7566230	2	148596760	C	A	0.3976	6.04303e-08	-0.011621	0.00214502	0.844154	rs202220108	2	ACVR2A	5325	intergenic	6.595	7	5	15	1	1	0
2:148598219:C:G	rs12989087	2	148598219	C	G	0.4583	1.06538e-05	-0.00931935	0.00211634	0.70636	rs202220108	2	ACVR2A	3866	intergenic	0.518	6	5	15	1	1	0
2:148599966:TA:TAA	rs550315011	2	148599966	TA	TAA	0.3847	NA	NA	NA	0.792962	rs202220108	2	ACVR2A	2119	intergenic	NA	NA	5	15	1	0	0
2:148599966:T:TA	rs140631817	2	148599966	TA	T	0.3111	NA	NA	NA	0.792962	rs202220108	2	ACVR2A	2119	intergenic	9.051	NA	5	15	1	0	0
2:148618754:A:G	rs7582403	2	148618754	A	G	0.3966	5.25717e-08	-0.0116748	0.00214511	0.847629	rs202220108	2	ACVR2A	0	intronic	5.647	7	5	15	1	1	0
2:148619746:C:T	rs1895694	2	148619746	T	C	0.4046	5.26686e-08	-0.0116485	0.00214041	0.878052	rs202220108	2	ACVR2A	0	intronic	11.6	NA	5	15	1	1	0
2:148622977:G:T	rs2113794	2	148622977	T	G	0.4046	5.99825e-08	-0.0115947	0.00213965	0.878052	rs202220108	2	ACVR2A	0	intronic	2.56	NA	5	15	1	1	0
2:148623304:C:T	rs9287411	2	148623304	C	T	0.3966	5.20516e-08	-0.0116786	0.00214511	0.847629	rs202220108	2	ACVR2A	0	intronic	11.04	5	5	15	1	1	0
2:148626933:T:TGCTTATTC	rs141938566	2	148626933	TGCTTATTC	T	0.4046	NA	NA	NA	0.878052	rs202220108	2	ACVR2A	0	intronic	13.26	NA	5	15	1	1	0
2:148630741:C:G	rs2194695	2	148630741	G	C	0.4046	5.26904e-08	-0.0116459	0.00213997	0.878052	rs202220108	2	ACVR2A	0	intronic	6.383	6	5	15	1	1	0
2:148631535:A:G	rs6713811	2	148631535	G	A	0.4046	5.53848e-08	-0.0116263	0.00213985	0.878052	rs202220108	2	ACVR2A	0	intronic	1.513	7	5	15	1	1	0
2:148641809:C:T	rs2113792	2	148641809	T	C	0.4076	4.74211e-08	-0.0116762	0.00213817	0.867295	rs202220108	2	ACVR2A	0	intronic	0.58	NA	2	15	1	1	0
2:148651037:A:AC	rs78690294	2	148651037	AC	A	0.3966	NA	NA	NA	0.847629	rs202220108	2	ACVR2A	0	intronic	10.11	NA	5	15	1	1	0
2:148664590:A:C	rs11686483	2	148664590	C	A	0.4046	6.72918e-08	-0.0115501	0.00213955	0.878052	rs202220108	2	ACVR2A	0	intronic	8.022	6	4	5	1	1	0
2:148671101:A:G	rs3768688	2	148671101	G	A	0.4046	7.05572e-08	-0.0115317	0.00213951	0.878052	rs202220108	2	ACVR2A	0	intronic	0.198	NA	5	5	1	1	0
2:148673390:C:T	rs12622150	2	148673390	C	T	0.3966	6.84059e-08	-0.0115728	0.00214492	0.847629	rs202220108	2	ACVR2A	0	intronic	3.525	6	4	5	1	1	0
2:148673662:A:G	rs12105745	2	148673662	A	G	0.4583	1.08952e-05	-0.00931057	0.00211668	0.70636	rs202220108	2	ACVR2A	0	intronic	0.429	3a	4	5	1	1	0
2:148679661:A:AT	rs3835753	2	148679661	AT	A	0.4046	NA	NA	NA	0.878052	rs202220108	2	ACVR2A	0	intronic	0.004	NA	4	5	1	1	0
2:148680260:A:G	rs3820716	2	148680260	A	G	0.4583	1.24573e-05	-0.00925003	0.00211696	0.70636	rs202220108	2	ACVR2A	0	intronic	0.007	NA	4	5	1	1	0
2:148680845:C:G	rs10180655	2	148680845	G	C	0.4056	1.00075e-07	-0.0113951	0.00213925	0.874561	rs202220108	2	ACVR2A	0	intronic	0.07	7	4	5	1	1	0
2:148687061:A:T	rs13430086	2	148687061	A	T	0.3509	1.45727e-06	-0.0105034	0.00218044	0.691499	rs202220108	2	ACVR2A	0	UTR3	0.067	6	4	5	1	1	0
2:148692776:C:T	rs3768686	2	148692776	T	C	0.3509	1.4709e-06	-0.0105014	0.00218088	0.691499	rs202220108	2	ORC4	0	UTR3	3.845	NA	4	4	1	1	0
2:148703965:A:C	rs3768684	2	148703965	A	C	0.3509	1.78082e-06	-0.0104119	0.00217964	0.691499	rs202220108	2	ORC4	0	intronic	9.224	NA	4	5	1	1	0
2:148706497:C:T	rs1227304	2	148706497	T	C	0.4085	1.26075e-07	-0.0112942	0.0021372	0.886262	rs202220108	2	ORC4	0	intronic	0.554	6	4	5	1	1	0
2:148708333:C:CA	rs70992182	2	148708333	CA	C	0.4722	NA	NA	NA	0.72547	rs202220108	2	ORC4	0	intronic	1.777	NA	4	5	1	0	0
2:148711175:G:T	rs6731371	2	148711175	T	G	0.4085	1.34258e-07	-0.0112684	0.00213698	0.886262	rs202220108	2	ORC4	0	intronic	0.424	6	4	5	1	1	0
2:148716830:C:T	rs2603600	2	148716830	T	C	0.4085	1.35228e-07	-0.0112657	0.00213701	0.886262	rs202220108	2	ORC4	0	intronic	2.804	7	4	5	1	1	0
2:148719007:G:GA	rs11296909	2	148719007	G	GA	0.4702	NA	NA	NA	0.744342	rs202220108	2	ORC4	0	intronic	0.812	NA	4	5	1	0	0
2:148720187:A:G	rs13016893	2	148720187	G	A	0.4165	1.51228e-07	-0.0111967	0.00213223	0.918555	rs202220108	2	ORC4	0	intronic	3.314	5	4	5	1	1	0
2:148727026:C:T	rs2603597	2	148727026	T	C	0.4085	1.40182e-07	-0.0112519	0.00213706	0.886262	rs202220108	2	ORC4	0	intronic	2.525	6	4	5	1	1	0
2:148729050:C:T	rs2627019	2	148729050	C	T	0.4076	1.28205e-07	-0.0112871	0.0021371	0.882464	rs202220108	2	ORC4	0	intronic	5.67	7	4	5	1	1	0
2:148731859:G:T	rs2627025	2	148731859	T	G	0.4085	1.34115e-07	-0.0112691	0.00213703	0.886262	rs202220108	2	ORC4	0	intronic	2.213	7	5	5	1	1	0
2:148733548:T:TA	rs2307399	2	148733548	TA	T	0.4085	NA	NA	NA	0.878635	rs202220108	2	ORC4	0	intronic	7.679	NA	5	5	1	1	0
2:148739393:A:G	rs7593570	2	148739393	G	A	0.4692	1.84009e-05	0.00906428	0.00211608	0.747279	rs202220108	2	ORC4	0	intronic	0.092	6	5	5	1	1	0
2:148744982:A:C	rs73005159	2	148744982	A	C	0.4702	1.80353e-05	0.0090754	0.00211647	0.731301	rs202220108	2	ORC4	0	intronic	0.857	6	5	15	1	1	0
2:148746693:A:G	rs2100469	2	148746693	G	A	0.4076	1.23196e-07	-0.0113055	0.00213763	0.882464	rs202220108	2	ORC4	0	intronic	2.826	7	2	15	1	1	0
2:148747439:A:G	rs7577025	2	148747439	A	G	0.4712	1.81204e-05	0.00907344	0.00211653	0.736249	rs202220108	2	ORC4	0	intronic	2.962	2b	5	15	1	1	0
2:148750509:C:T	rs1872198	2	148750509	T	C	0.4712	1.81228e-05	0.00907326	0.00211651	0.736249	rs202220108	2	ORC4	0	intronic	0.027	NA	5	5	1	1	0
2:148752862:C:T	rs2603599	2	148752862	C	T	0.4155	1.35531e-07	-0.0112429	0.00213284	0.914287	rs202220108	2	ORC4	0	intronic	4.903	3b	4	5	1	1	0
2:148755813:G:GA	rs34876081	2	148755813	G	GA	0.4165	NA	NA	NA	0.918555	rs202220108	2	ORC4	0	intronic	8.805	NA	4	5	1	1	0
2:148763879:C:CA	rs70992185	2	148763879	CA	C	0.4085	NA	NA	NA	0.886262	rs202220108	2	ORC4	0	intronic	1.28	NA	4	15	1	1	0
2:148763884:A:C	2:148763884:A:C	2	148763884	A	C	0.3996	NA	NA	NA	0.843299	rs202220108	2	ORC4	0	intronic	1.605	4	4	15	1	1	0
2:148763884:A:G	2:148763884:A:G	2	148763884	A	G	0.008946	NA	NA	NA	0.843299	rs202220108	2	ORC4	0	NA	1.389	NA	4	15	1	0	0
2:148765884:A:T	rs2382202	2	148765884	T	A	0.4165	1.5469e-07	-0.0111904	0.00213273	0.918555	rs202220108	2	ORC4	0	intronic	3.277	6	5	15	1	1	0
2:148785781:C:T	rs1234396	2	148785781	T	C	0.4692	1.75044e-05	0.00908903	0.00211638	0.74816	rs202220108	2	MBD5	0	intronic	1.055	6	5	15	1	1	0
2:148787713:A:G	rs1234397	2	148787713	G	A	0.4195	1.29688e-07	-0.0112598	0.00213278	0.931013	rs202220108	2	MBD5	0	intronic	2.59	6	5	15	1	1	0
2:148788908:T:TA	rs35688557	2	148788908	T	TA	0.4672	NA	NA	NA	0.73042	rs202220108	2	MBD5	0	intronic	14.85	NA	5	15	1	0	0
2:148793465:A:T	rs1234416	2	148793465	A	T	0.4274	1.63744e-07	-0.0111556	0.00213035	0.902191	rs202220108	2	MBD5	0	intronic	4.055	7	5	15	1	1	0
2:148794288:A:G	rs1234418	2	148794288	A	G	0.4105	1.24845e-07	-0.0113076	0.00213901	0.894285	rs202220108	2	MBD5	0	intronic	1.877	7	5	15	1	1	0
2:148794584:C:CA	rs35134951	2	148794584	CA	C	0.4274	NA	NA	NA	0.902191	rs202220108	2	MBD5	0	intronic	0.851	NA	5	15	1	1	0
2:148795014:G:T	rs979636	2	148795014	T	G	0.4195	1.44532e-07	-0.0112233	0.00213391	0.931013	rs202220108	2	MBD5	0	intronic	1.445	6	5	15	1	1	0
2:148808897:G:GT	rs35584453	2	148808897	GT	G	0.4274	NA	NA	NA	0.902191	rs202220108	2	MBD5	0	intronic	1.621	NA	2	15	1	1	0
2:148817799:A:G	rs1234429	2	148817799	G	A	0.4274	2.03685e-07	-0.0110563	0.00212782	0.902191	rs202220108	2	MBD5	0	intronic	3.516	6	5	15	1	1	0
2:148817888:A:G	rs1234430	2	148817888	A	G	0.4105	1.55076e-07	-0.0112081	0.00213629	0.894285	rs202220108	2	MBD5	0	intronic	0.503	6	5	15	1	1	0
2:148819000:C:T	rs1234433	2	148819000	C	T	0.4274	1.9612e-07	-0.0110693	0.00212744	0.902191	rs202220108	2	MBD5	0	intronic	0.157	7	5	15	1	1	0
2:148821122:C:CT	rs35670128	2	148821122	C	CT	0.4145	NA	NA	NA	0.862854	rs202220108	2	MBD5	0	intronic	4.677	NA	5	15	1	0	0
2:148821722:C:T	rs1234435	2	148821722	T	C	0.4195	1.55826e-07	-0.0111797	0.00213123	0.931013	rs202220108	2	MBD5	0	intronic	1.371	7	5	15	1	1	0
2:148829652:C:T	rs1234402	2	148829652	C	T	0.4274	2.05355e-07	-0.0110514	0.0021275	0.902191	rs202220108	2	MBD5	0	intronic	2.509	6	5	15	1	1	0
2:148832035:A:C	rs1312025	2	148832035	A	C	0.4115	1.60644e-07	-0.0111917	0.00213582	0.898167	rs202220108	2	MBD5	0	intronic	10.32	6	5	15	1	1	0
2:148832053:G:T	rs10182597	2	148832053	G	T	0.3907	1.0459e-06	-0.0108005	0.00221192	0.62816	rs202220108	2	MBD5	0	intronic	1.381	6	5	15	1	0	0
2:148835688:A:C	rs1234405	2	148835688	A	C	0.4195	1.79855e-07	-0.0111227	0.00213113	0.931013	rs202220108	2	MBD5	0	intronic	2.82	6	5	15	1	1	0
2:148840271:A:G	rs7595938	2	148840271	G	A	0.3539	2.06089e-06	-0.0103431	0.00217867	0.700164	rs202220108	2	MBD5	0	intronic	2.799	7	5	15	1	1	0
2:148840507:G:T	rs1234410	2	148840507	T	G	0.4274	1.93016e-07	-0.0110756	0.00212744	0.902191	rs202220108	2	MBD5	0	intronic	6.232	7	5	15	1	1	0
2:148843698:C:T	rs1238800	2	148843698	C	T	0.4274	1.95588e-07	-0.0110702	0.00212742	0.902191	rs202220108	2	MBD5	0	intronic	1.189	5	5	15	1	1	0
2:148844369:C:T	rs1234413	2	148844369	C	T	0.4274	1.95796e-07	-0.01107	0.00212746	0.902191	rs202220108	2	MBD5	0	intronic	3.55	7	4	15	1	1	0
2:148849418:A:G	rs6430287	2	148849418	G	A	0.4264	1.90622e-07	-0.011081	0.00212754	0.898022	rs202220108	2	MBD5	0	intronic	1.088	7	5	15	1	1	0
2:148849424:A:G	rs6430288	2	148849424	G	A	0.4264	1.92693e-07	-0.0110767	0.00212754	0.898022	rs202220108	2	MBD5	0	intronic	1.054	6	5	15	1	1	0
2:148850489:C:T	rs12615059	2	148850489	C	T	0.4274	1.88666e-07	-0.0110847	0.00212748	0.902191	rs202220108	2	MBD5	0	intronic	5.485	6	5	15	1	1	0
2:148852035:A:G	rs10928374	2	148852035	A	G	0.4274	1.61081e-07	-0.0111465	0.00212739	0.902191	rs202220108	2	MBD5	0	intronic	1.029	5	5	15	1	1	0
2:148852399:A:G	rs12472291	2	148852399	A	G	0.4195	1.38132e-07	-0.0112253	0.00213091	0.931013	rs202220108	2	MBD5	0	intronic	3.254	6	5	15	1	1	0
2:148852515:C:G	rs6753116	2	148852515	C	G	0.4274	1.66145e-07	-0.0111347	0.00212745	0.902191	rs202220108	2	MBD5	0	intronic	10.39	5	5	15	1	1	0
2:148853276:C:T	rs1449958	2	148853276	T	C	0.4274	1.98732e-07	-0.0110643	0.00212749	0.902191	rs202220108	2	MBD5	0	intronic	6.623	6	5	15	1	1	0
2:148853968:C:CA	rs34434484	2	148853968	CA	C	0.4274	NA	NA	NA	0.902191	rs202220108	2	MBD5	0	intronic	5.069	NA	5	15	1	1	0
2:148860332:A:G	rs11676251	2	148860332	A	G	0.4672	9.19215e-07	-0.010623	0.00216429	0.760152	rs202220108	2	MBD5	0	intronic	1.547	5	5	15	1	0	0
2:148863083:C:T	rs10439198	2	148863083	C	T	0.4274	1.58274e-07	-0.0111585	0.00212835	0.902191	rs202220108	2	MBD5	0	intronic	0.186	7	5	15	1	1	0
2:148863751:C:G	rs10439199	2	148863751	G	C	0.4115	1.1582e-07	-0.0113243	0.00213662	0.898167	rs202220108	2	MBD5	0	intronic	1.136	7	5	15	1	1	0
2:148866193:A:T	rs10928375	2	148866193	A	T	0.4115	1.17083e-07	-0.0113198	0.00213658	0.898167	rs202220108	2	MBD5	0	intronic	4.94	5	4	15	1	1	0
2:148870703:A:C	rs7569629	2	148870703	A	C	0.4274	1.58243e-07	-0.011159	0.00212844	0.902191	rs202220108	2	MBD5	0	intronic	0.423	5	5	15	1	1	0
2:148871912:A:G	rs7580610	2	148871912	G	A	0.4274	1.61397e-07	-0.0111516	0.00212851	0.902191	rs202220108	2	MBD5	0	intronic	0.046	7	5	15	1	1	0
2:148871924:C:T	rs7580420	2	148871924	C	T	0.4195	1.41028e-07	-0.0112235	0.00213212	0.931013	rs202220108	2	MBD5	0	intronic	0.033	7	5	15	1	1	0
2:148872513:C:T	rs6430291	2	148872513	C	T	0.4195	1.06282e-07	-0.0113341	0.00213217	0.931013	rs202220108	2	MBD5	0	intronic	2.74	7	5	15	1	1	0
2:148876998:A:T	rs1597406	2	148876998	T	A	0.4274	1.25729e-07	-0.0112488	0.0021284	0.902191	rs202220108	2	MBD5	0	intronic	6.153	7	4	15	1	1	0
2:148877477:C:CT	rs567930918	2	148877477	C	CT	0.3837	NA	NA	NA	0.672231	rs202220108	2	MBD5	0	intronic	0.242	NA	5	15	1	0	0
2:148886962:G:T	rs2890922	2	148886962	G	T	0.4274	1.52311e-07	-0.0111731	0.00212828	0.902191	rs202220108	2	MBD5	0	intronic	0.203	NA	5	15	1	1	0
2:148888125:TA:TAA	2:148888125:TA:TAA	2	148888125	TA	TAA	0.4105	NA	NA	NA	0.874849	rs202220108	2	MBD5	0	intronic	NA	NA	2	15	1	0	0
2:148888125:T:TA	rs146157100	2	148888125	TA	T	0.4115	NA	NA	NA	0.874849	rs202220108	2	MBD5	0	intronic	1.685	NA	2	15	1	0	0
2:148892355:G:T	rs1375859	2	148892355	T	G	0.4274	1.89052e-07	-0.0110953	0.00212966	0.902191	rs202220108	2	MBD5	0	intronic	2.254	NA	5	15	1	1	0
2:148892754:A:G	rs11685710	2	148892754	A	G	0.4115	1.34358e-07	-0.011271	0.00213752	0.898167	rs202220108	2	MBD5	0	intronic	8.232	6	5	15	1	1	0
2:148893407:A:G	rs6727415	2	148893407	A	G	0.4274	1.9154e-07	-0.0110901	0.00212965	0.902191	rs202220108	2	MBD5	0	intronic	5.336	5	5	15	1	1	0
2:148895307:C:G	rs7558404	2	148895307	C	G	0.4274	1.50224e-07	-0.0111785	0.00212828	0.902191	rs202220108	2	MBD5	0	intronic	0.347	7	4	15	1	1	0
2:148896268:G:T	rs13411680	2	148896268	T	G	0.3549	1.45144e-06	-0.0104942	0.00217816	0.702765	rs202220108	2	MBD5	0	intronic	11.88	6	5	15	1	1	0
2:148898550:A:G	rs10209751	2	148898550	A	G	0.4115	1.05219e-07	-0.0113605	0.0021364	0.898167	rs202220108	2	MBD5	0	intronic	13.14	5	5	15	1	1	0
2:148900148:C:T	rs10928377	2	148900148	T	C	0.3549	1.48091e-06	-0.0104878	0.00217866	0.702765	rs202220108	2	MBD5	0	intronic	3.542	7	5	15	1	1	0
2:148901939:A:G	rs13398026	2	148901939	G	A	0.4175	1.52441e-07	-0.0111964	0.00213277	0.922413	rs202220108	2	MBD5	0	intronic	5.584	6	5	15	1	1	0
2:148901954:A:C	rs28870981	2	148901954	C	A	0.4175	1.52441e-07	-0.0111964	0.00213277	0.922413	rs202220108	2	MBD5	0	intronic	6.286	7	5	15	1	1	0
2:148903494:C:G	rs7568722	2	148903494	C	G	0.4195	1.36101e-07	-0.0112355	0.00213176	0.931013	rs202220108	2	MBD5	0	intronic	1.388	7	5	15	1	1	0
2:148903834:G:GT	rs75640968	2	148903834	GT	G	0.4195	NA	NA	NA	0.931013	rs202220108	2	MBD5	0	intronic	1.214	NA	5	15	1	1	0
2:148906445:C:G	rs28475125	2	148906445	G	C	0.4205	1.29871e-07	-0.0112536	0.00213171	0.927326	rs202220108	2	MBD5	0	intronic	0.126	7	5	15	1	1	0
2:148908186:G:T	rs199591317	2	148908186	G	T	0.4115	1.08162e-07	-0.0113516	0.00213675	0.898167	rs202220108	2	MBD5	0	intronic	0.39	6	5	15	1	1	0
2:148909497:G:T	rs7423983	2	148909497	G	T	0.4195	1.39644e-07	-0.0112273	0.0021321	0.931013	rs202220108	2	MBD5	0	intronic	0.411	7	5	15	1	1	0
2:148910423:A:C	rs202220108	2	148910423	A	C	0.4016	3.24245e-08	-0.0119437	0.0021606	1	rs202220108	2	MBD5	0	intronic	0.897	7	5	15	1	0	0
2:148911681:G:GT	rs199804566	2	148911681	GT	G	0.4245	NA	NA	NA	0.718264	rs202220108	2	MBD5	0	intronic	0.358	NA	5	15	1	0	0
2:148912367:A:G	rs7422771	2	148912367	G	A	0.4115	1.12212e-07	-0.0113376	0.0021368	0.898167	rs202220108	2	MBD5	0	intronic	0.387	7	5	15	1	1	0
2:148914544:A:C	rs6430298	2	148914544	C	A	0.4195	1.31265e-07	-0.0112495	0.00213173	0.931013	rs202220108	2	MBD5	0	intronic	1.184	6	5	15	1	1	0
2:148927969:A:G	rs10928378	2	148927969	A	G	0.3559	1.11864e-06	-0.0106236	0.00218161	0.698471	rs202220108	2	MBD5	0	intronic	13.98	7	5	15	1	1	0
2:148931461:C:T	rs1901013	2	148931461	C	T	0.4125	8.47499e-08	-0.0114582	0.00213898	0.894381	rs202220108	2	MBD5	0	intronic	6.293	NA	5	15	1	1	0
2:148932351:C:CA	rs67799363	2	148932351	C	CA	0.4095	NA	NA	NA	0.842096	rs202220108	2	MBD5	0	intronic	7.579	NA	5	15	1	0	0
2:148937370:G:T	rs1377454	2	148937370	G	T	0.4145	2.98376e-07	-0.0109512	0.002137	0.887196	rs202220108	2	MBD5	0	intronic	8.718	5	4	5	1	1	0
2:148938579:C:T	rs7587464	2	148938579	C	T	0.4115	8.82291e-08	-0.0114461	0.00213964	0.89049	rs202220108	2	MBD5	0	intronic	0.383	7	4	5	1	1	0
2:148939333:C:T	rs11676430	2	148939333	T	C	0.4115	8.56335e-08	-0.011458	0.0021397	0.89049	rs202220108	2	MBD5	0	intronic	7.844	7	4	5	1	1	0
2:148939578:C:T	rs10205246	2	148939578	C	T	0.3569	1.1614e-06	-0.0106135	0.00218285	0.695176	rs202220108	2	MBD5	0	intronic	0.398	6	4	5	1	1	0
2:148941091:T:TA	rs574619128	2	148941091	T	TA	0.4125	NA	NA	NA	0.878711	rs202220108	2	MBD5	0	intronic	0.744	NA	4	5	1	0	0
2:148946367:G:T	rs12479178	2	148946367	G	T	0.3569	1.5814e-06	-0.0104879	0.00218463	0.701098	rs202220108	2	MBD5	0	intronic	0.847	7	5	15	1	1	0
2:148952186:A:G	rs10165835	2	148952186	G	A	0.4145	3.88312e-07	-0.010871	0.00214219	0.887196	rs202220108	2	MBD5	0	intronic	2.47	6	5	15	1	0	0
2:148955901:C:T	rs13395141	2	148955901	C	T	0.4115	6.44907e-08	-0.0116163	0.00214877	0.89049	rs202220108	2	MBD5	0	intronic	0.712	7	5	15	1	1	0
2:157009413:C:G	rs1519793	2	157009413	G	C	0.3588	7.55458e-05	0.00875568	0.00221206	0.600043	rs57601252	3	AC073551.1	118820	intergenic	2.872	6	5	15	0	0	0
2:157011983:A:T	rs1918169	2	157011983	T	A	0.3588	7.62541e-05	0.00875	0.00221187	0.600043	rs57601252	3	AC073551.1	121390	intergenic	1.892	5	5	15	0	0	0
2:157012225:A:C	rs12471739	2	157012225	C	A	0.3588	7.62394e-05	0.00875108	0.00221212	0.600043	rs57601252	3	AC073551.1	121632	intergenic	4.166	6	5	15	0	0	0
2:157012321:A:G	rs10189160	2	157012321	G	A	0.3588	7.61187e-05	0.00875049	0.00221176	0.600043	rs57601252	3	AC073551.1	121728	intergenic	0.315	7	5	15	0	0	0
2:157014004:T:TAAG	rs72053066	2	157014004	TAAG	T	0.2406	NA	NA	NA	0.925848	rs57601252	3	AC073551.1	123411	intergenic	2.026	NA	5	15	0	0	0
2:157014217:T:TA	rs57310416	2	157014217	T	TA	0.3241	NA	NA	NA	0.616844	rs57601252	3	AC073551.1	123624	intergenic	14.39	NA	5	15	0	0	0
2:157014226:A:C	rs55831861	2	157014226	C	A	0.2624	NA	NA	NA	0.827259	rs57601252	3	AC073551.1	123633	intergenic	14.56	5	5	15	0	0	0
2:157019839:A:C	rs1356746	2	157019839	C	A	0.2406	7.59976e-08	0.0131697	0.0024495	0.925848	rs57601252	3	AC073551.1	129246	intergenic	0.796	6	5	15	0	0	0
2:157021070:C:G	rs10164555	2	157021070	C	G	0.3241	2.17276e-06	0.0106534	0.0022491	0.616844	rs57601252	3	AC073551.1	130477	intergenic	8.593	7	1	15	0	0	0
2:157023248:A:G	rs1818991	2	157023248	A	G	0.2406	8.6837e-08	0.0131104	0.00244943	0.925848	rs57601252	3	AC073551.1	132655	intergenic	8.732	6	5	15	0	0	0
2:157026751:A:G	rs1356745	2	157026751	G	A	0.2406	7.58551e-08	0.01317	0.00244939	0.925848	rs57601252	3	AC073551.1	136158	intergenic	2.866	7	5	15	0	0	0
2:157030222:C:T	rs11893551	2	157030222	T	C	0.2406	7.1962e-08	0.013193	0.00244935	0.925848	rs57601252	3	AC073551.1	139629	intergenic	6.759	7	5	15	0	0	0
2:157035062:A:ATG	rs79040168	2	157035062	ATG	A	0.2406	NA	NA	NA	0.925848	rs57601252	3	AC073551.1	144469	intergenic	1.578	NA	5	15	0	0	0
2:157037009:C:T	rs4637055	2	157037009	T	C	0.2406	9.68898e-08	0.0130568	0.0024485	0.925848	rs57601252	3	NR4A2	143934	intergenic	9.781	6	5	15	0	0	0
2:157039404:A:ACAACCATCCTAACTAGAGC	rs6146981	2	157039404	ACAACCATCCTAACTAGAGC	A	0.2406	NA	NA	NA	0.925848	rs57601252	3	NR4A2	141539	intergenic	5.621	NA	5	15	0	0	0
2:157052348:A:ATTAGTTA	2:157052348:A:ATTAGTTA	2	157052348	A	ATTAGTTA	0.3032	NA	NA	NA	0.673167	rs57601252	3	NR4A2	128595	intergenic	13.88	NA	5	15	0	0	0
2:157052348:A:ATTAGTTT	2:157052348:A:ATTAGTTT	2	157052348	ATTAGTTT	A	0.326	NA	NA	NA	0.673167	rs57601252	3	NR4A2	128595	NA	13.88	NA	5	15	0	0	0
2:157053380:G:T	rs7567451	2	157053380	T	G	0.2654	1.11661e-07	0.0126729	0.00238808	0.814417	rs57601252	3	NR4A2	127563	intergenic	1.268	7	5	15	0	0	0
2:157061387:A:T	rs60945660	2	157061387	A	T	0.2406	6.87068e-08	0.0132067	0.00244812	0.925848	rs57601252	3	NR4A2	119556	intergenic	8.557	7	5	15	0	0	0
2:157061692:C:T	rs59662706	2	157061692	C	T	0.2406	6.95203e-08	0.013201	0.00244802	0.925848	rs57601252	3	NR4A2	119251	intergenic	1.097	6	5	15	0	0	0
2:157063772:C:T	rs67045635	2	157063772	C	T	0.2406	6.1287e-08	0.0132582	0.00244836	0.925848	rs57601252	3	NR4A2	117171	intergenic	10.4	7	5	15	0	0	0
2:157076454:C:T	rs59345416	2	157076454	T	C	0.2396	6.06115e-08	0.013261	0.00244798	0.931021	rs57601252	3	NR4A2	104489	intergenic	3.845	4	5	15	0	0	0
2:157082858:C:G	rs1581294	2	157082858	C	G	0.2406	5.61777e-08	0.0132971	0.00244852	0.925848	rs57601252	3	NR4A2	98085	intergenic	1.842	6	5	15	0	0	0
2:157093538:C:T	rs67964862	2	157093538	T	C	0.2396	8.89414e-08	0.0130778	0.00244531	0.931021	rs57601252	3	NR4A2	87405	intergenic	13.45	6	9	15	0	0	0
2:157094442:C:T	rs58856647	2	157094442	C	T	0.2396	6.52984e-08	0.0132329	0.00244883	0.931021	rs57601252	3	NR4A2	86501	intergenic	0.771	5	5	15	0	0	0
2:157100293:A:T	rs57601252	2	157100293	T	A	0.2515	3.99825e-08	0.0132884	0.00242001	1	rs57601252	3	NR4A2	80650	intergenic	3.597	6	5	15	0	0	0
2:157104573:C:T	rs11884642	2	157104573	C	T	0.2396	6.26805e-08	0.0132471	0.00244813	0.931021	rs57601252	3	NR4A2	76370	intergenic	1.178	7	5	15	0	0	0
2:157109471:C:T	rs72909972	2	157109471	T	C	0.2396	5.96604e-08	0.0133039	0.00245462	0.931021	rs57601252	3	NR4A2	71472	intergenic	0.448	6	5	15	0	0	0
2:157109472:A:G	rs72909974	2	157109472	G	A	0.2396	5.64768e-08	0.0133129	0.00245185	0.931021	rs57601252	3	NR4A2	71471	intergenic	0.708	6	5	15	0	0	0
2:157111025:C:G	rs1226413	2	157111025	G	C	0.2078	1.70798e-06	0.012555	0.00262366	0.673641	rs57601252	3	NR4A2	69918	intergenic	2.734	4	1	15	0	0	0
2:157111313:C:T	rs1226412	2	157111313	T	C	0.2078	1.69556e-06	0.0125611	0.00262413	0.673641	rs57601252	3	NR4A2	69630	intergenic	2.623	3a	1	15	0	0	0
2:157116975:A:C	rs12994955	2	157116975	A	C	0.2078	2.2871e-06	0.0124094	0.00262559	0.673641	rs57601252	3	NR4A2	63968	intergenic	0.51	7	5	15	0	0	0
2:157117655:A:T	rs1226411	2	157117655	A	T	0.2078	1.75969e-06	0.0125412	0.00262407	0.673641	rs57601252	3	NR4A2	63288	intergenic	2.118	7	5	15	0	0	0
2:157117768:A:G	rs57196886	2	157117768	A	G	0.2058	1.81989e-06	0.0125354	0.00262656	0.684279	rs57601252	3	NR4A2	63175	intergenic	10.07	7	5	15	0	0	0
2:157118176:A:G	rs66814151	2	157118176	G	A	0.2058	1.70663e-06	0.0125634	0.00262533	0.684279	rs57601252	3	NR4A2	62767	intergenic	10.54	7	5	15	0	0	0
2:157120188:A:T	rs2697360	2	157120188	A	T	0.2087	3.01163e-06	0.0122552	0.00262418	0.669341	rs57601252	3	NR4A2	60755	intergenic	0.692	6	5	15	0	0	0
2:157122035:A:G	rs2697368	2	157122035	A	G	0.2078	1.85088e-06	0.0125165	0.00262448	0.673641	rs57601252	3	NR4A2	58908	intergenic	2.979	7	7	15	0	0	0
2:157123393:G:T	rs835302	2	157123393	T	G	0.2078	1.89527e-06	0.0125031	0.00262429	0.673641	rs57601252	3	NR4A2	57550	intergenic	0.037	6	7	15	0	0	0
2:157124095:C:T	rs835303	2	157124095	C	T	0.2078	1.88174e-06	0.0125064	0.00262419	0.673641	rs57601252	3	NR4A2	56848	intergenic	8.408	NA	14	15	0	0	0
2:157128755:A:G	rs1919159	2	157128755	G	A	0.2078	1.92265e-06	0.0124913	0.00262341	0.673641	rs57601252	3	NR4A2	52188	intergenic	1.487	NA	14	15	0	0	0
2:157132879:A:G	rs59491086	2	157132879	A	G	0.2058	1.97192e-06	0.012476	0.00262302	0.684279	rs57601252	3	NR4A2	48064	intergenic	18.67	7	14	15	0	0	0
2:157133013:C:T	rs707124	2	157133013	C	T	0.2078	1.94014e-06	0.0124787	0.00262176	0.673641	rs57601252	3	NR4A2	47930	intergenic	14.02	NA	14	15	0	0	0
2:157134864:C:T	rs1431965	2	157134864	T	C	0.2058	2.06399e-06	0.0124498	0.00262259	0.684279	rs57601252	3	NR4A2	46079	intergenic	0.535	7	13	15	0	0	0
2:157134871:C:T	rs1431966	2	157134871	C	T	0.2058	2.05933e-06	0.0124514	0.00262267	0.684279	rs57601252	3	NR4A2	46072	intergenic	2.819	7	13	15	0	0	0
2:157135091:C:G	rs68002373	2	157135091	C	G	0.2058	2.06557e-06	0.0124494	0.0026226	0.684279	rs57601252	3	NR4A2	45852	intergenic	0.726	7	13	15	0	0	0
2:157136419:A:G	rs2436075	2	157136419	G	A	0.2078	2.07624e-06	0.0124387	0.0026209	0.673641	rs57601252	3	NR4A2	44524	intergenic	5.698	7	14	15	0	0	0
2:157136844:C:T	rs707125	2	157136844	C	T	0.2078	2.30605e-06	0.0123817	0.00262067	0.673641	rs57601252	3	NR4A2	44099	intergenic	4.912	7	14	15	0	0	0
2:157138008:T:TCTATGG	rs139969781	2	157138008	TCTATGG	T	0.2078	NA	NA	NA	0.673641	rs57601252	3	NR4A2	42935	intergenic	3.211	NA	14	15	0	0	0
2:157139762:A:T	rs707126	2	157139762	T	A	0.2078	2.10642e-06	0.0124319	0.0026211	0.673641	rs57601252	3	NR4A2	41181	intergenic	3.645	7	14	15	0	0	0
2:157143612:C:G	rs1226574	2	157143612	G	C	0.2078	2.50324e-06	0.0123438	0.0026219	0.673641	rs57601252	3	NR4A2	37331	intergenic	0.895	6	14	15	0	0	0
2:157144717:C:CA	rs11310395	2	157144717	C	CA	0.2127	NA	NA	NA	0.655735	rs57601252	3	NR4A2	36226	intergenic	0.445	NA	14	15	0	0	0
2:157145541:G:T	rs11903494	2	157145541	G	T	0.2058	2.65943e-06	0.0123184	0.00262339	0.684279	rs57601252	3	NR4A2	35402	intergenic	2.588	6	9	15	0	0	0
2:157150012:A:G	rs187925453	2	157150012	G	A	0.2058	2.76128e-06	0.0123055	0.00262495	0.684279	rs57601252	3	NR4A2	30931	intergenic	3.179	6	9	15	0	0	0
2:157150188:A:G	rs77369324	2	157150188	G	A	0.2157	7.88133e-06	0.0116868	0.00261541	0.63392	rs57601252	3	NR4A2	30755	intergenic	3.901	7	9	15	0	0	0
3:81630790:A:G	rs3821556	3	81630790	G	A	0.3042	4.14534e-05	0.00932242	0.00227416	0.655728	rs3772912	4	GBE1	0	intronic	0.698	NA	4	15	1	0	0
3:81674927:C:T	rs7642112	3	81674927	C	T	0.2972	2.82949e-06	0.0107692	0.00229968	0.751716	rs3772912	4	GBE1	0	intronic	2.766	7	4	15	1	0	0
3:81675652:C:G	rs1375087	3	81675652	C	G	0.4622	5.01271e-08	-0.0116399	0.00213537	0.693799	rs4266214	4	GBE1	0	intronic	0.011	5	4	15	1	0	0
3:81676915:T:TATAA	rs141930917	3	81676915	TATAA	T	0.4543	NA	NA	NA	0.653939	rs3772912	4	GBE1	0	intronic	0.496	NA	4	15	1	0	0
3:81677459:G:T	rs9852545	3	81677459	G	T	0.4612	3.93288e-08	-0.0117302	0.00213511	0.697451	rs4266214	4	GBE1	0	intronic	1.568	7	4	15	1	0	0
3:81678625:C:T	rs9838088	3	81678625	T	C	0.4821	5.36498e-08	-0.0115975	0.00213233	0.658994	rs4266214	4	GBE1	0	intronic	0.733	7	4	15	1	0	0
3:81679402:A:G	rs7618634	3	81679402	A	G	0.325	3.24685e-07	0.0114533	0.00224196	0.859666	rs3772912	4	GBE1	0	intronic	1.153	7	4	15	1	0	0
3:81679692:C:T	rs28435942	3	81679692	C	T	0.325	3.42245e-07	0.011431	0.00224195	0.859666	rs3772912	4	GBE1	0	intronic	0.87	7	4	15	1	0	0
3:81681035:A:G	rs11127737	3	81681035	A	G	0.4662	1.705e-07	-0.0111452	0.00213141	0.715455	rs4266214	4	GBE1	0	intronic	1.523	7	4	15	1	0	0
3:81683260:A:G	rs9860805	3	81683260	A	G	0.4662	1.73908e-07	-0.0111366	0.00213126	0.715455	rs4266214	4	GBE1	0	intronic	1.6	6	4	15	1	0	0
3:81688501:A:T	rs1550963	3	81688501	T	A	0.4493	2.47511e-07	-0.0112289	0.00217628	0.669346	rs4266214	4	GBE1	0	intronic	1.144	6	4	15	1	0	0
3:81688502:A:T	rs66567246	3	81688502	A	T	0.2644	3.28584e-06	0.0114027	0.00245104	0.63533	rs3772912	4	GBE1	0	intronic	1.119	6	4	15	1	0	0
3:81690409:A:T	rs9818090	3	81690409	A	T	0.4662	1.22408e-07	-0.0112708	0.0021306	0.715455	rs4266214	4	GBE1	0	intronic	7.501	6	4	15	1	0	0
3:81693489:C:T	rs11710970	3	81693489	T	C	0.325	3.48255e-07	0.0114129	0.00223986	0.868441	rs3772912	4	GBE1	0	intronic	0.779	6	4	15	1	0	0
3:81693550:A:G	rs13065281	3	81693550	G	A	0.3042	4.15221e-06	0.0105617	0.00229417	0.784746	rs3772912	4	GBE1	0	intronic	4.493	6	4	15	1	0	0
3:81694044:A:C	rs11707026	3	81694044	C	A	0.3111	3.08341e-06	0.0106668	0.00228644	0.792274	rs3772912	4	GBE1	0	intronic	0.059	6	4	15	1	0	0
3:81698130:C:T	rs2229519	3	81698130	T	C	0.3052	3.85273e-06	0.0105951	0.00229368	0.78798	rs3772912	4	GBE1	0	exonic	23.9	6	4	15	1	0	0
3:81698481:A:G	rs3772912	3	81698481	A	G	0.3549	7.71171e-09	0.0126904	0.00219756	1	rs3772912	4	GBE1	0	intronic	5.307	NA	4	15	1	0	0
3:81698663:T:TA	rs575626945	3	81698663	T	TA	0.3052	NA	NA	NA	0.779227	rs3772912	4	GBE1	0	intronic	0.915	NA	4	15	1	0	0
3:81699994:G:T	rs9990143	3	81699994	G	T	0.4672	2.52842e-07	-0.0109817	0.00213002	0.71185	rs4266214	4	GBE1	0	intronic	2.171	6	2	15	1	0	0
3:81700088:A:G	rs9309876	3	81700088	A	G	0.4672	2.39546e-07	-0.0110027	0.00212991	0.71185	rs4266214	4	GBE1	0	intronic	2.241	6	2	15	1	0	0
3:81702139:A:G	rs3821552	3	81702139	A	G	0.3042	4.60081e-06	0.0105081	0.00229321	0.784746	rs3772912	4	GBE1	0	intronic	2.757	NA	5	15	1	0	0
3:81705368:A:G	rs13086292	3	81705368	G	A	0.3042	4.73927e-06	0.0105119	0.00229713	0.784746	rs3772912	4	GBE1	0	intronic	0.356	7	4	15	1	0	0
3:81706543:A:AT	rs35955694	3	81706543	AT	A	0.3012	NA	NA	NA	0.765885	rs3772912	4	GBE1	0	intronic	0.073	NA	5	15	1	0	0
3:81706792:C:T	rs7648237	3	81706792	T	C	0.4801	4.82279e-08	-0.0116013	0.00212562	0.747224	rs4266214	4	GBE1	0	intronic	0.117	7	5	15	1	0	0
3:81707264:C:T	rs3772909	3	81707264	T	C	0.3022	4.53359e-06	0.0105217	0.00229463	0.769058	rs3772912	4	GBE1	0	intronic	0.338	NA	5	15	1	0	0
3:81708653:A:AT	rs35138103	3	81708653	AT	A	0.3588	NA	NA	NA	0.686796	rs3772912	4	GBE1	0	intronic	0.898	NA	5	15	1	0	0
3:81709861:C:CAAAAAAAA	rs11387316	3	81709861	C	CAAAAAAAA	0.3022	NA	NA	NA	0.769058	rs3772912	4	GBE1	0	intronic	NA	NA	5	15	1	0	0
3:81710179:A:T	rs3821551	3	81710179	A	T	0.3012	5.07187e-06	0.0104689	0.00229488	0.765885	rs3772912	4	GBE1	0	intronic	2.069	6	5	15	1	0	0
3:81715138:T:TAATATTCATATCAA	rs11273181	3	81715138	TAATATTCATATCAA	T	0.4801	NA	NA	NA	0.747224	rs4266214	4	GBE1	0	intronic	3.289	NA	4	15	1	0	0
3:81723365:A:G	rs3772902	3	81723365	A	G	0.4891	5.98548e-06	-0.00957524	0.00211515	0.656271	rs4266214	4	GBE1	0	intronic	1.501	NA	5	15	1	0	0
3:81725513:A:G	rs6767749	3	81725513	G	A	0.3141	2.5326e-05	0.00953549	0.00226392	0.715616	rs3772912	4	GBE1	0	intronic	3.797	5	2	15	1	0	0
3:81728517:C:T	rs1375086	3	81728517	T	C	0.4801	5.66902e-08	-0.0115293	0.00212363	0.747224	rs4266214	4	GBE1	0	intronic	1.364	7	4	15	1	0	0
3:81729101:A:T	rs13099615	3	81729101	T	A	0.3121	2.10509e-05	0.00963189	0.00226446	0.716237	rs3772912	4	GBE1	0	intronic	2.416	7	4	15	1	0	0
3:81734097:C:G	rs3772899	3	81734097	G	C	0.4891	5.09841e-06	-0.00964585	0.00211496	0.656271	rs4266214	4	GBE1	0	intronic	2.958	4	2	15	1	0	0
3:81734637:A:G	rs1972976	3	81734637	A	G	0.4901	4.67754e-06	-0.00968744	0.0021157	0.659362	rs4266214	4	GBE1	0	intronic	0.842	6	4	15	1	0	0
3:81735733:A:C	rs12637814	3	81735733	C	A	0.3111	2.10076e-05	0.0096327	0.00226441	0.713136	rs3772912	4	GBE1	0	intronic	0.72	7	4	15	1	0	0
3:81738414:C:T	rs2053805	3	81738414	T	C	0.3101	1.77343e-05	0.009733	0.00226785	0.710059	rs3772912	4	GBE1	0	intronic	19.55	6	4	15	1	0	0
3:81738892:C:G	rs3943556	3	81738892	G	C	0.3101	1.5677e-05	0.00979813	0.0022686	0.710059	rs3772912	4	GBE1	0	intronic	1.6	7	4	15	1	0	0
3:81743062:A:C	rs11127740	3	81743062	A	C	0.3141	1.64513e-05	0.00975727	0.00226473	0.714713	rs3772912	4	GBE1	0	intronic	8.101	7	4	15	1	0	0
3:81746482:A:G	rs9826069	3	81746482	G	A	0.328	2.35739e-06	0.0104837	0.00222103	0.780043	rs3772912	4	GBE1	0	intronic	0.148	6	4	15	1	0	0
3:81747219:A:G	rs78242412	3	81747219	A	G	0.329	4.2366e-06	0.0102219	0.00222239	0.775491	rs3772912	4	GBE1	0	intronic	1.33	6	4	15	1	0	0
3:81751968:C:T	rs3772896	3	81751968	C	T	0.328	2.33668e-06	0.0104886	0.00222123	0.780043	rs3772912	4	GBE1	0	intronic	1.768	NA	4	15	1	0	0
3:81756267:A:G	rs6795133	3	81756267	A	G	0.3121	1.4071e-05	0.00983146	0.00226385	0.716237	rs3772912	4	GBE1	0	intronic	6.164	6	5	15	1	0	0
3:81757070:G:GATATACCCTTA	rs71883470	3	81757070	GATATACCCTTA	G	0.328	NA	NA	NA	0.780043	rs3772912	4	GBE1	0	intronic	6.198	NA	5	15	1	0	0
3:81758573:T:TCAAA	rs10626067	3	81758573	TCAAA	T	0.4801	NA	NA	NA	0.747224	rs4266214	4	GBE1	0	intronic	0.698	NA	5	15	1	0	0
3:81758728:C:G	rs3821548	3	81758728	G	C	0.328	2.28866e-06	0.0104942	0.00222043	0.780043	rs3772912	4	GBE1	0	intronic	1.6	7	5	15	1	0	0
3:81759383:C:CTTTTTTTT	rs529663701	3	81759383	CTTTTTTTT	C	0.4881	NA	NA	NA	0.702496	rs4266214	4	GBE1	0	intronic	NA	NA	5	15	1	0	0
3:81761637:A:G	rs9877994	3	81761637	A	G	0.4901	3.16403e-06	-0.00986115	0.00211615	0.659362	rs4266214	4	GBE1	0	intronic	1.066	7	5	15	1	0	0
3:81762787:G:T	rs7620240	3	81762787	G	T	0.328	2.19132e-06	0.0105139	0.00222045	0.780043	rs3772912	4	GBE1	0	intronic	0.206	5	4	15	1	0	0
3:81767106:T:TTTTATTTA	rs138400583	3	81767106	TTTTATTTA	T	0.3618	NA	NA	NA	0.910468	rs3772912	4	GBE1	0	intronic	0.803	NA	5	15	1	0	0
3:81769493:A:G	rs3772895	3	81769493	A	G	0.329	6.03627e-06	0.0103765	0.00229306	0.784214	rs3772912	4	GBE1	0	intronic	0.479	NA	5	15	1	0	0
3:81770408:A:AG	rs149763534	3	81770408	AG	A	0.4881	NA	NA	NA	0.671833	rs4266214	4	GBE1	0	intronic	2.884	NA	5	15	1	0	0
3:81770409:A:G	rs9821890	3	81770409	A	G	0.4881	2.57069e-07	-0.0110706	0.00214855	0.702496	rs4266214	4	GBE1	0	intronic	4.751	6	5	15	1	0	0
3:81771587:A:G	rs1155277	3	81771587	A	G	0.4791	3.79261e-08	-0.0116849	0.00212438	0.75069	rs4266214	4	GBE1	0	intronic	1.454	NA	5	15	1	0	0
3:81772047:A:G	rs9828309	3	81772047	G	A	0.3469	1.93727e-08	0.0125604	0.00223588	0.814791	rs3772912	4	GBE1	0	intronic	0.247	6	5	15	1	0	0
3:81772410:T:TTG	rs201220245	3	81772410	TTG	T	0.3241	NA	NA	NA	0.75838	rs3772912	4	GBE1	0	intronic	1.625	NA	5	15	1	0	0
3:81774668:C:T	rs3107240	3	81774668	C	T	0.4791	3.31913e-08	-0.0117295	0.00212344	0.75069	rs4266214	4	GBE1	0	intronic	2.27	NA	5	15	1	0	0
3:81775388:T:TG	rs3836324	3	81775388	T	TG	0.4791	NA	NA	NA	0.75069	rs4266214	4	GBE1	0	intronic	3.833	NA	5	15	1	0	0
3:81776242:C:T	rs13072957	3	81776242	C	T	0.3121	1.39514e-05	0.00983235	0.00226307	0.716237	rs3772912	4	GBE1	0	intronic	6.15	4	2	15	1	0	0
3:81777680:C:T	rs2594547	3	81777680	C	T	0.4791	3.63558e-08	-0.0116963	0.00212357	0.75069	rs4266214	4	GBE1	0	intronic	3.807	NA	1	15	1	0	0
3:81777716:A:C	rs3849571	3	81777716	A	C	0.328	1.96358e-06	0.0105605	0.00221989	0.780043	rs3772912	4	GBE1	0	intronic	6.822	7	1	15	1	0	0
3:81779205:C:T	rs2680264	3	81779205	C	T	0.4791	3.21096e-08	-0.0117432	0.00212368	0.75069	rs4266214	4	GBE1	0	intronic	6.284	6	4	15	1	0	0
3:81781813:C:T	rs2680257	3	81781813	C	T	0.4791	3.46669e-08	-0.0117134	0.00212346	0.75069	rs4266214	4	GBE1	0	intronic	1.221	6	4	15	1	0	0
3:81785355:C:G	rs2594549	3	81785355	C	G	0.4791	3.62148e-08	-0.0116996	0.00212391	0.75069	rs4266214	4	GBE1	0	intronic	0.257	7	5	15	1	0	0
3:81786888:G:GT	rs60530974	3	81786888	GT	G	0.4791	NA	NA	NA	0.75069	rs4266214	4	GBE1	0	intronic	0.357	NA	5	15	1	0	0
3:81787052:C:G	rs6771266	3	81787052	G	C	0.4821	2.78891e-08	-0.0117934	0.00212328	0.742012	rs4266214	4	GBE1	0	intronic	0.084	6	5	15	1	0	0
3:81787150:A:T	3:81787150:A:T	3	81787150	A	T	0.01193	NA	NA	NA	0.709607	rs4266214	4	GBE1	0	intronic	0.553	NA	5	15	1	0	0
3:81787150:A:G	3:81787150:A:G	3	81787150	G	A	0.4911	NA	NA	NA	0.709607	rs4266214	4	GBE1	0	NA	0.616	NA	5	15	1	0	0
3:81789434:T:TTAATC	rs66685105	3	81789434	TTAATC	T	0.3608	NA	NA	NA	0.914633	rs3772912	4	GBE1	0	intronic	5.409	NA	4	15	1	0	0
3:81790290:A:C	rs2594551	3	81790290	A	C	0.4791	4.51581e-08	-0.0116145	0.00212351	0.75069	rs4266214	4	GBE1	0	intronic	0.78	6	2	15	1	0	0
3:81790970:A:T	rs13340130	3	81790970	A	T	0.329	2.43617e-06	0.0104825	0.00222393	0.784214	rs3772912	4	GBE1	0	intronic	4.609	7	1	15	1	0	0
3:81791167:A:G	rs13088603	3	81791167	A	G	0.3131	1.40124e-05	0.00983058	0.00226317	0.719363	rs3772912	4	GBE1	0	intronic	4.7	5	1	15	1	0	0
3:81792112:A:C	rs3849570	3	81792112	C	A	0.328	2.23899e-06	0.0105013	0.00221984	0.780732	rs3772912	4	GBE1	0	intronic	13.51	NA	1	15	1	0	0
3:81792592:C:T	rs3772889	3	81792592	C	T	0.4791	3.63031e-08	-0.0116956	0.00212336	0.75069	rs4266214	4	GBE1	0	intronic	7.03	NA	1	15	1	0	0
3:81793085:C:T	rs2594553	3	81793085	T	C	0.4781	2.95491e-08	-0.0117749	0.00212381	0.753363	rs4266214	4	GBE1	0	intronic	4.484	4	2	15	1	0	0
3:81799100:C:T	rs7634258	3	81799100	T	C	0.3121	1.43999e-05	0.00981712	0.00226319	0.716237	rs3772912	4	GBE1	0	intronic	1.184	6	2	15	1	0	0
3:81799267:T:TC	rs78993859	3	81799267	TC	T	0.3121	NA	NA	NA	0.716237	rs3772912	4	GBE1	0	intronic	6.104	NA	4	15	1	0	0
3:81799690:A:G	rs547552185	3	81799690	G	A	0.000994	NA	NA	NA	0.656949	rs3772912	4	GBE1	0	NA	0.168	NA	4	5	1	0	0
3:81799690:G:GTA	rs201058167	3	81799690	G	GTA	0.2952	NA	NA	NA	0.656949	rs3772912	4	GBE1	0	intronic	0.327	NA	4	5	1	0	0
3:81799810:G:GTGTA	rs543116793	3	81799810	G	GTGTA	0.3519	NA	NA	NA	0.811851	rs3772912	4	GBE1	0	intronic	0.312	NA	4	5	1	0	0
3:81799833:T:TAC	rs540663766	3	81799833	T	TAC	0.338	NA	NA	NA	0.835976	rs3772912	4	GBE1	0	intronic	0.561	NA	4	5	1	0	0
3:81799848:A:AT	rs542107236	3	81799848	AT	A	0.007952	NA	NA	NA	0.740983	rs3772912	4	GBE1	0	intronic	1.023	NA	4	5	1	0	0
3:81799848:AT:ATT	rs68113250	3	81799848	AT	ATT	0.3241	NA	NA	NA	0.740983	rs3772912	4	GBE1	0	NA	NA	NA	4	5	1	0	0
3:81802418:A:C	rs4411908	3	81802418	A	C	0.3608	2.72534e-08	0.0121377	0.00218369	0.914633	rs3772912	4	GBE1	0	intronic	12.78	NA	4	5	1	0	0
3:81802720:A:C	rs3772884	3	81802720	C	A	0.3121	1.43815e-05	0.00981779	0.0022632	0.716237	rs3772912	4	GBE1	0	intronic	2.28	NA	1	5	1	0	0
3:81802802:C:T	rs3772883	3	81802802	C	T	0.3608	2.78064e-08	0.01213	0.00218369	0.914633	rs3772912	4	GBE1	0	intronic	6.496	NA	3	15	1	0	0
3:81803293:A:T	rs2680246	3	81803293	A	T	0.4791	3.4471e-08	-0.0117153	0.00212342	0.75069	rs4266214	4	GBE1	0	intronic	4.108	7	4	5	1	0	0
3:81805517:A:G	rs2680245	3	81805517	G	A	0.4791	3.6326e-08	-0.0116955	0.00212338	0.75069	rs4266214	4	GBE1	0	intronic	2.265	5	2	5	1	0	0
3:81808602:A:C	rs3772882	3	81808602	C	A	0.3608	2.09e-08	0.0122421	0.00218432	0.914633	rs3772912	4	GBE1	0	intronic	0.827	NA	1	15	1	0	0
3:81810725:C:T	rs2290081	3	81810725	C	T	0.329	2.90543e-06	0.0103826	0.00221969	0.784214	rs3772912	4	GBE1	0	UTR5	8.859	NA	1	1	1	0	0
3:81811224:A:G	rs3755713	3	81811224	A	G	0.3121	1.8625e-05	0.00970645	0.00226742	0.716237	rs3772912	4	GBE1	0	UTR5	10.17	NA	1	2	1	0	0
3:81811784:C:T	rs3860595	3	81811784	T	C	0.3618	2.83012e-08	0.0121342	0.00218565	0.902121	rs3772912	4	RP11-142L1.1	72	upstream:downstream	2.635	5	1	15	1	0	0
3:81811845:G:T	rs2594558	3	81811845	T	G	0.4801	2.78178e-08	-0.0117927	0.00212299	0.741275	rs4266214	4	RP11-142L1.1	11	upstream:downstream	2.486	5	2	15	1	0	0
3:81812406:C:G	rs2680277	3	81812406	C	G	0.4801	2.79499e-08	-0.011791	0.00212299	0.741275	rs4266214	4	RP11-142L1.1	0	ncRNA_intronic	1.042	5	2	15	1	0	0
3:81813351:T:TA	rs36045023	3	81813351	T	TA	0.3459	NA	NA	NA	0.821439	rs3772912	4	RP11-142L1.1	0	ncRNA_intronic	0.95	NA	5	15	1	0	0
3:81813351:A:T	rs527677822	3	81813351	T	A	0.006958	NA	NA	NA	0.821439	rs3772912	4	RP11-142L1.1	0	NA	0.681	NA	5	15	1	0	0
3:81814688:A:G	rs9842330	3	81814688	G	A	0.328	2.9525e-06	0.0103923	0.00222334	0.780732	rs3772912	4	RP11-142L1.1	780	upstream	0.802	5	5	15	1	0	0
3:81815218:C:T	rs9863009	3	81815218	C	T	0.4801	2.79271e-08	-0.0117935	0.00212338	0.741275	rs4266214	4	RP11-142L1.1	1310	intergenic	0.185	5	5	15	1	0	0
3:81817284:C:G	rs2594562	3	81817284	G	C	0.4781	3.64958e-08	-0.0116931	0.00212326	0.734731	rs4266214	4	RP11-142L1.1	3376	intergenic	8.844	5	5	15	1	0	0
3:81817955:A:G	rs11717926	3	81817955	G	A	0.4811	4.09012e-08	-0.0116509	0.00212335	0.737827	rs4266214	4	RP11-142L1.1	4047	intergenic	2.224	7	5	15	1	0	0
3:81818401:T:TTC	rs143191265	3	81818401	T	TTC	0.3519	NA	NA	NA	0.875566	rs3772912	4	RP11-142L1.1	4493	intergenic	4.949	NA	5	15	1	0	0
3:81818526:G:T	rs6803932	3	81818526	G	T	0.4801	2.52848e-08	-0.0118295	0.00212323	0.741275	rs4266214	4	RP11-142L1.1	4618	intergenic	0.745	4	5	15	1	0	0
3:81819040:A:G	rs11711331	3	81819040	G	A	0.327	2.55114e-06	0.0104676	0.00222522	0.776569	rs3772912	4	RP11-142L1.1	5132	intergenic	0.643	5	14	15	1	0	0
3:81826249:A:C	rs7638516	3	81826249	A	C	0.3648	1.28312e-08	0.0124112	0.00218183	0.890248	rs3772912	4	RP11-142L1.1	12341	intergenic	3.771	6	9	15	0	0	0
3:81826720:C:CTA	rs59442250	3	81826720	CTA	C	0.4801	NA	NA	NA	0.741275	rs4266214	4	RP11-142L1.1	12812	intergenic	6.288	NA	9	15	0	0	0
3:81827765:A:C	rs9817181	3	81827765	A	C	0.328	2.73047e-06	0.0104278	0.00222331	0.780732	rs3772912	4	RP11-142L1.1	13857	intergenic	2.085	6	7	15	0	0	0
3:81828230:A:C	rs9818006	3	81828230	A	C	0.3638	2.90139e-08	0.0121245	0.00218562	0.893868	rs3772912	4	RP11-142L1.1	14322	intergenic	0.273	2b	5	15	0	0	0
3:81828992:A:T	rs13074632	3	81828992	A	T	0.3111	2.43817e-05	0.00957526	0.00226875	0.713136	rs3772912	4	RP11-142L1.1	15084	intergenic	1.233	6	5	15	0	0	0
3:81830728:G:T	rs2316037	3	81830728	T	G	0.33	3.03133e-06	0.0103816	0.00222362	0.771679	rs3772912	4	RP11-142L1.1	16820	intergenic	1.307	6	9	15	0	0	0
3:81832423:CTT:CTTT	3:81832423:CTT:CTTT	3	81832423	CTT	CTTT	0.02386	NA	NA	NA	0.713136	rs3772912	4	RP11-142L1.1	18515	intergenic	NA	NA	9	15	0	0	0
3:81832423:CTT:CTTTT	3:81832423:CTT:CTTTT	3	81832423	CTT	CTTTT	0.3111	NA	NA	NA	0.713136	rs3772912	4	RP11-142L1.1	18515	intergenic	NA	NA	9	15	0	0	0
3:81832766:A:T	rs2691086	3	81832766	T	A	0.4801	3.12419e-08	-0.011752	0.00212341	0.741275	rs4266214	4	RP11-142L1.1	18858	intergenic	10.57	6	9	15	0	0	0
3:81833577:C:T	rs13084107	3	81833577	T	C	0.3111	1.71629e-05	0.00974766	0.00226743	0.713136	rs3772912	4	RP11-142L1.1	19669	intergenic	1.857	6	9	15	0	0	0
3:81833639:A:AT	rs34700130	3	81833639	A	AT	0.4851	NA	NA	NA	0.634435	rs4266214	4	RP11-142L1.1	19731	intergenic	6.431	NA	9	15	0	0	0
3:81833718:G:T	rs13062245	3	81833718	G	T	0.3111	1.71469e-05	0.00974813	0.00226743	0.713136	rs3772912	4	RP11-142L1.1	19810	intergenic	1.904	6	9	15	0	0	0
3:81833766:A:C	rs10154945	3	81833766	A	C	0.33	3.0862e-06	0.0103719	0.0022233	0.771679	rs3772912	4	RP11-142L1.1	19858	intergenic	5.017	7	9	15	0	0	0
3:81833906:A:G	rs13062054	3	81833906	A	G	0.3121	1.64068e-05	0.00977023	0.00226742	0.716237	rs3772912	4	RP11-142L1.1	19998	intergenic	8.106	7	9	15	0	0	0
3:81833966:A:G	rs11915016	3	81833966	G	A	0.33	3.12269e-06	0.0103665	0.00222329	0.771679	rs3772912	4	RP11-142L1.1	20058	intergenic	6.397	7	9	15	0	0	0
3:81834060:A:G	rs11915042	3	81834060	G	A	0.33	3.12675e-06	0.0103659	0.00222329	0.771679	rs3772912	4	RP11-142L1.1	20152	intergenic	5.273	6	7	15	0	0	0
3:81834065:A:T	rs9832088	3	81834065	A	T	0.4861	3.61907e-06	-0.00979583	0.00211472	0.638619	rs4266214	4	RP11-142L1.1	20157	intergenic	4.847	6	7	15	0	0	0
3:81834358:A:AATT	rs10687557	3	81834358	A	AATT	0.33	NA	NA	NA	0.771679	rs3772912	4	RP11-142L1.1	20450	intergenic	6.049	NA	7	15	0	0	0
3:81834866:A:AAC	rs63034062	3	81834866	AAC	A	0.4801	NA	NA	NA	0.741275	rs4266214	4	RP11-142L1.1	20958	intergenic	3.289	NA	9	15	0	0	0
3:81836548:A:G	rs2691085	3	81836548	A	G	0.4801	4.29815e-08	-0.0116315	0.00212321	0.741275	rs4266214	4	RP11-142L1.1	22640	intergenic	2.815	NA	5	15	0	0	0
3:81839404:C:T	rs13088000	3	81839404	T	C	0.33	2.73609e-06	0.0104308	0.00222415	0.771679	rs3772912	4	RP11-142L1.1	25496	intergenic	3.456	5	2	15	0	0	0
3:81839951:C:T	rs2691084	3	81839951	C	T	0.4871	4.38051e-06	-0.00971418	0.00211521	0.640532	rs4266214	4	RP11-142L1.1	26043	intergenic	0.703	NA	7	15	0	0	0
3:81840222:C:T	rs6548773	3	81840222	T	C	0.33	2.94257e-06	0.0103962	0.00222385	0.771679	rs3772912	4	RP11-142L1.1	26314	intergenic	2.191	7	5	15	0	0	0
3:81840674:G:T	rs11712243	3	81840674	T	G	0.3131	1.5658e-05	0.00979681	0.00226816	0.703846	rs3772912	4	RP11-142L1.1	26766	intergenic	2.062	7	5	15	0	0	0
3:81841869:C:T	rs9826270	3	81841869	C	T	0.33	2.96583e-06	0.0103925	0.00222383	0.771679	rs3772912	4	RP11-142L1.1	27961	intergenic	0.1	7	9	15	0	0	0
3:81841951:C:CA	rs11456653	3	81841951	C	CA	0.33	NA	NA	NA	0.771679	rs3772912	4	RP11-142L1.1	28043	intergenic	0.68	NA	9	15	0	0	0
3:81842413:A:G	rs13083476	3	81842413	A	G	0.3111	1.63325e-05	0.00977484	0.00226796	0.713136	rs3772912	4	RP11-142L1.1	28505	intergenic	0.014	6	7	15	0	0	0
3:81844220:A:G	rs2680258	3	81844220	A	G	0.4801	1.29219e-08	-0.0120711	0.00212249	0.755683	rs4266214	4	RP11-142L1.1	30312	intergenic	6.264	7	9	15	0	0	0
3:81844807:A:C	rs2680259	3	81844807	C	A	0.4801	1.19384e-08	-0.0121023	0.00212293	0.755683	rs4266214	4	RP11-142L1.1	30899	intergenic	0.661	7	14	15	0	0	0
3:81844912:A:G	rs12638997	3	81844912	A	G	0.3161	1.45562e-05	0.00975098	0.00224917	0.683483	rs3772912	4	RP11-142L1.1	31004	intergenic	4.394	6	14	15	0	0	0
3:81845932:C:T	rs36174203	3	81845932	T	C	0.3161	1.26344e-05	0.00982673	0.00225053	0.683483	rs3772912	4	RP11-142L1.1	32024	intergenic	5.529	6	14	15	0	0	0
3:81848429:C:CTAAAG	rs71735925	3	81848429	CTAAAG	C	0.4791	NA	NA	NA	0.744735	rs4266214	4	RP11-142L1.1	34521	intergenic	13.7	NA	14	15	0	0	0
3:81850742:C:T	rs13080520	3	81850742	T	C	0.3479	1.80761e-07	0.0115153	0.00220675	0.803308	rs3772912	4	RP11-142L1.1	36834	intergenic	6.807	7	14	15	0	0	0
3:81850942:A:G	rs2680274	3	81850942	A	G	0.4801	1.40965e-08	-0.0120417	0.00212288	0.755683	rs4266214	4	RP11-142L1.1	37034	intergenic	1.551	6	14	15	0	0	0
3:81851643:A:G	rs17019299	3	81851643	A	G	0.3161	1.49672e-05	0.00974182	0.00225024	0.683483	rs3772912	4	RP11-142L1.1	37735	intergenic	2.845	5	1	15	0	0	0
3:81852388:A:G	rs2680260	3	81852388	G	A	0.4801	1.60234e-08	-0.0119972	0.00212325	0.755683	rs4266214	4	RP11-359D24.1	37309	intergenic	0.251	6	7	15	0	0	0
3:81852923:A:T	rs1464790	3	81852923	T	A	0.3151	1.50711e-05	0.00973584	0.00224965	0.68043	rs3772912	4	RP11-359D24.1	36774	intergenic	0.551	7	5	15	0	0	0
3:81854519:G:T	rs2252531	3	81854519	G	T	0.4801	8.62775e-09	-0.0122542	0.002129	0.755683	rs4266214	4	RP11-359D24.1	35178	intergenic	13.54	5	5	15	0	0	0
3:81854520:A:C	rs2252530	3	81854520	C	A	0.4801	8.61537e-09	-0.0122543	0.00212892	0.755683	rs4266214	4	RP11-359D24.1	35177	intergenic	14.69	5	5	15	0	0	0
3:81856401:A:T	rs1404297	3	81856401	A	T	0.4801	1.43102e-08	-0.0120365	0.00212293	0.755683	rs4266214	4	RP11-359D24.1	33296	intergenic	9.36	5	5	15	0	0	0
3:81857065:A:G	rs2691083	3	81857065	G	A	0.4801	1.45783e-08	-0.0120298	0.00212293	0.755683	rs4266214	4	RP11-359D24.1	32632	intergenic	0.766	NA	5	15	0	0	0
3:81857193:A:AAT	rs10628050	3	81857193	A	AAT	0.4543	NA	NA	NA	0.685367	rs4266214	4	RP11-359D24.1	32504	intergenic	11.46	NA	5	15	0	0	0
3:81859144:C:T	rs2691080	3	81859144	T	C	0.4801	1.46283e-08	-0.012029	0.00212302	0.755683	rs4266214	4	RP11-359D24.1	30553	intergenic	13.15	NA	5	15	0	0	0
3:81860120:A:G	rs2691079	3	81860120	G	A	0.4801	1.45201e-08	-0.0120317	0.00212302	0.755683	rs4266214	4	RP11-359D24.1	29577	intergenic	7.185	NA	5	15	0	0	0
3:81860291:C:T	rs2691078	3	81860291	C	T	0.4801	1.44259e-08	-0.0120344	0.00212307	0.755683	rs4266214	4	RP11-359D24.1	29406	intergenic	0.013	NA	5	15	0	0	0
3:81866235:A:C	rs7631052	3	81866235	C	A	0.3161	1.39669e-05	0.00977426	0.00224983	0.683483	rs3772912	4	RP11-359D24.1	23462	intergenic	15.14	4	1	15	0	0	0
3:81869843:A:T	rs2691077	3	81869843	A	T	0.4801	1.13777e-08	-0.0121263	0.00212408	0.755683	rs4266214	4	RP11-359D24.1	19854	intergenic	2.054	7	5	15	0	0	0
3:81872048:A:C	rs6809528	3	81872048	A	C	0.3638	3.71593e-06	0.0101026	0.00218351	0.722769	rs3772912	4	RP11-359D24.1	17649	intergenic	0.525	5	5	15	0	0	0
3:81873004:A:G	rs1997002	3	81873004	A	G	0.4791	1.47989e-08	-0.0120289	0.00212374	0.758327	rs4266214	4	RP11-359D24.1	16693	intergenic	9.297	NA	2	15	0	0	0
3:81873423:C:T	rs6804587	3	81873423	T	C	0.33	0.000184197	0.00829768	0.00221875	0.603299	rs3772912	4	RP11-359D24.1	16274	intergenic	4.484	4	2	15	0	0	0
3:81874009:A:G	rs6792696	3	81874009	G	A	0.33	0.000181291	0.00830643	0.00221872	0.603299	rs3772912	4	RP11-359D24.1	15688	intergenic	0.257	5	1	15	0	0	0
3:81875332:A:T	rs13092157	3	81875332	T	A	0.3161	1.84244e-05	0.00963395	0.00224922	0.675923	rs3772912	4	RP11-359D24.1	14365	intergenic	2.928	6	5	15	0	0	0
3:81875938:A:T	rs11715625	3	81875938	A	T	0.331	0.000191619	0.00827547	0.00221871	0.600715	rs3772912	4	RP11-359D24.1	13759	intergenic	11.72	6	5	15	0	0	0
3:81876657:A:AT	rs34957970	3	81876657	A	AT	0.4334	NA	NA	NA	0.619338	rs4266214	4	RP11-359D24.1	13040	intergenic	0.677	NA	5	15	0	0	0
3:81877471:G:T	rs950904	3	81877471	G	T	0.4791	1.4043e-08	-0.0120478	0.00212372	0.758327	rs4266214	4	RP11-359D24.1	12226	intergenic	0.206	NA	5	15	0	0	0
3:81878146:C:T	rs2244294	3	81878146	T	C	0.4791	1.44366e-08	-0.0120382	0.00212379	0.758327	rs4266214	4	RP11-359D24.1	11551	intergenic	0.105	6	5	15	0	0	0
3:81878448:A:G	rs1973801	3	81878448	G	A	0.4791	1.37539e-08	-0.0120551	0.00212367	0.758327	rs4266214	4	RP11-359D24.1	11249	intergenic	6.595	NA	5	15	0	0	0
3:81878780:A:C	rs1973800	3	81878780	A	C	0.4791	1.42534e-08	-0.0120455	0.00212426	0.758327	rs4266214	4	RP11-359D24.1	10917	intergenic	3.953	NA	5	15	0	0	0
3:81878851:A:AAAAAC	rs145166073	3	81878851	AAAAAC	A	0.498	NA	NA	NA	0.70284	rs4266214	4	RP11-359D24.1	10846	intergenic	0.806	NA	5	15	0	0	0
3:81879542:C:T	rs2680282	3	81879542	T	C	0.498	2.02454e-07	-0.0109976	0.00211607	0.70284	rs4266214	4	RP11-359D24.1	10155	intergenic	2.718	NA	14	15	0	0	0
3:81881256:A:C	rs2691073	3	81881256	A	C	0.4801	2.50495e-08	-0.0118335	0.00212333	0.783875	rs4266214	4	RP11-359D24.1	8441	intergenic	3.338	7	14	15	0	0	0
3:81881360:C:T	rs7426937	3	81881360	T	C	0.336	0.000383373	0.00788966	0.00222162	0.626717	rs3772912	4	RP11-359D24.1	8337	intergenic	1.876	6	14	15	0	0	0
3:81885274:A:G	rs2691093	3	81885274	A	G	0.497	5.99853e-06	-0.00957605	0.00211555	0.720932	rs4266214	4	RP11-359D24.1	4423	intergenic	4.505	NA	5	15	0	0	0
3:81886039:A:T	rs13079104	3	81886039	T	A	0.3221	4.72777e-05	0.00916059	0.00225145	0.698698	rs3772912	4	RP11-359D24.1	3658	intergenic	18.08	7	5	15	0	0	0
3:81887124:C:T	rs13062741	3	81887124	C	T	0.3221	5.09225e-05	0.00912278	0.00225176	0.698698	rs3772912	4	RP11-359D24.1	2573	intergenic	2.705	7	5	15	0	0	0
3:81888255:A:C	rs2873054	3	81888255	A	C	0.341	7.1536e-06	0.00992443	0.00221077	0.758985	rs3772912	4	RP11-359D24.1	1442	intergenic	3.856	6	5	15	0	0	0
3:81888266:A:T	rs2680280	3	81888266	A	T	0.4801	2.80366e-08	-0.0117906	0.00212314	0.783875	rs4266214	4	RP11-359D24.1	1431	intergenic	3.156	7	5	15	0	0	0
3:81888512:A:C	rs13073613	3	81888512	C	A	0.3221	4.78133e-05	0.00915507	0.00225155	0.698698	rs3772912	4	RP11-359D24.1	1185	intergenic	17.53	6	2	15	0	0	0
3:81891116:C:T	rs6765917	3	81891116	C	T	0.341	6.66467e-06	0.009951	0.00220927	0.758985	rs3772912	4	RP11-359D24.1	0	ncRNA_intronic	0.302	6	5	15	0	0	0
3:81891476:A:G	rs13091492	3	81891476	A	G	0.3549	6.60595e-05	0.00871736	0.00218475	0.686683	rs3772912	4	RP11-359D24.1	0	ncRNA_intronic	0.373	7	5	15	0	1	0
3:81892031:C:T	rs1524557	3	81892031	T	C	0.3221	4.82367e-05	0.00914419	0.00225001	0.698698	rs3772912	4	RP11-359D24.1	0	ncRNA_intronic	0.869	NA	5	15	0	0	0
3:81893929:G:T	rs1464791	3	81893929	G	T	0.339	5.49983e-06	0.0100397	0.00220905	0.767579	rs3772912	4	RP11-359D24.1	0	ncRNA_intronic	16.6	NA	5	15	0	0	0
3:81895318:G:T	rs1851930	3	81895318	T	G	0.336	0.000421527	0.00782548	0.0022192	0.626717	rs3772912	4	RP11-359D24.1	0	ncRNA_intronic	3.449	NA	5	15	0	0	0
3:81899653:C:T	rs11706976	3	81899653	C	T	0.3221	5.06079e-05	0.00911968	0.00225019	0.698698	rs3772912	4	RP11-359D24.1	0	ncRNA_intronic	0.342	6	14	15	0	0	0
3:81901887:A:T	rs2049415	3	81901887	A	T	0.3221	4.75068e-05	0.00915168	0.00224989	0.698698	rs3772912	4	RP11-359D24.1	0	ncRNA_intronic	1.139	6	14	15	0	0	0
3:81904871:A:G	rs6796008	3	81904871	G	A	0.3221	4.67165e-05	0.00915848	0.0022494	0.698698	rs3772912	4	RP11-359D24.1	0	ncRNA_intronic	0.113	7	14	15	0	0	0
3:81905441:A:C	rs6798680	3	81905441	C	A	0.339	5.50482e-06	0.0100363	0.00220837	0.767579	rs3772912	4	RP11-359D24.1	0	ncRNA_intronic	1.083	7	14	15	0	0	0
3:81905591:A:G	rs6799080	3	81905591	G	A	0.339	6.07928e-06	0.00999173	0.00220876	0.767579	rs3772912	4	RP11-359D24.1	0	ncRNA_intronic	2.024	7	14	15	0	0	0
3:81906671:A:G	rs6802480	3	81906671	G	A	0.3221	5.00643e-05	0.009125	0.0022501	0.698698	rs3772912	4	RP11-359D24.1	0	ncRNA_intronic	0.04	6	14	15	0	0	0
3:81907949:A:G	rs9841087	3	81907949	A	G	0.338	5.08744e-06	0.0101002	0.00221435	0.756288	rs3772912	4	RP11-359D24.1	0	ncRNA_intronic	1.595	6	5	15	0	0	0
3:81907952:C:T	rs13075250	3	81907952	T	C	0.3201	4.18738e-05	0.00924358	0.00225621	0.692492	rs3772912	4	RP11-359D24.1	0	ncRNA_intronic	4.719	6	5	15	0	0	0
3:81910207:C:T	rs11711024	3	81910207	T	C	0.3221	4.77787e-05	0.00914947	0.00225008	0.698698	rs3772912	4	RP11-359D24.1	0	ncRNA_intronic	4.926	5	5	15	0	0	0
3:81910489:A:G	rs7641973	3	81910489	G	A	0.339	5.84637e-06	0.0100108	0.00220894	0.767579	rs3772912	4	RP11-359D24.1	0	ncRNA_intronic	2.631	7	5	15	0	0	0
3:81911684:A:G	rs12152272	3	81911684	G	A	0.3231	4.66927e-05	0.00916369	0.00225061	0.69537	rs3772912	4	RP11-359D24.1	0	ncRNA_intronic	2.377	6	5	15	0	0	0
3:81911764:C:T	rs2691089	3	81911764	C	T	0.4801	2.05822e-08	-0.011901	0.00212246	0.783875	rs4266214	4	RP11-359D24.1	0	ncRNA_intronic	0.682	NA	5	15	0	0	0
3:81912435:A:G	rs7648245	3	81912435	G	A	0.3221	4.58172e-05	0.00917441	0.00225081	0.698698	rs3772912	4	RP11-359D24.1	0	ncRNA_intronic	0.429	7	5	15	0	0	0
3:81912699:G:GA	rs542491878	3	81912699	G	GA	0.2962	NA	NA	NA	0.614328	rs3772912	4	RP11-359D24.1	0	ncRNA_intronic	0.945	NA	5	15	0	0	0
3:81912911:A:T	rs12495343	3	81912911	A	T	0.499	4.81038e-06	-0.0096725	0.00211515	0.713038	rs4266214	4	RP11-359D24.1	0	ncRNA_intronic	7.822	5	5	15	0	0	0
3:81914161:C:T	rs12635671	3	81914161	C	T	0.497	4.83866e-06	-0.00966913	0.00211498	0.720932	rs4266214	4	RP11-359D24.1	0	ncRNA_intronic	1.253	6	5	15	0	0	0
3:81921467:C:T	rs7611902	3	81921467	C	T	0.4801	3.42126e-08	-0.0116993	0.00212001	0.783875	rs4266214	4	RP11-359D24.1	0	ncRNA_intronic	2.141	6	5	15	0	0	0
3:81923541:A:G	rs9860204	3	81923541	A	G	0.4801	2.28601e-08	-0.0118605	0.00212214	0.783875	rs4266214	4	RP11-359D24.1	0	ncRNA_intronic	16.88	6	5	15	0	0	0
3:81923706:A:G	rs9822266	3	81923706	G	A	0.4801	2.39156e-08	-0.0118443	0.00212221	0.783875	rs4266214	4	RP11-359D24.1	0	ncRNA_intronic	0.463	7	5	15	0	0	0
3:81927724:A:G	rs2316039	3	81927724	G	A	0.4801	3.53889e-08	-0.0117374	0.00212921	0.783875	rs4266214	4	RP11-359D24.1	0	ncRNA_intronic	1.388	5	9	15	0	0	0
3:81929524:A:C	rs9825953	3	81929524	C	A	0.4801	2.04887e-08	-0.0119031	0.00212253	0.783875	rs4266214	4	RP11-359D24.1	0	ncRNA_intronic	0.985	6	9	15	0	0	0
3:81930410:A:G	rs13083638	3	81930410	G	A	0.4801	2.10332e-08	-0.0118945	0.00212272	0.783875	rs4266214	4	RP11-359D24.1	0	ncRNA_intronic	3.97	6	14	15	0	0	0
3:81932712:A:T	rs7629835	3	81932712	A	T	0.4801	2.10898e-08	-0.011895	0.00212299	0.783875	rs4266214	4	RP11-359D24.1	0	ncRNA_intronic	1.744	7	14	15	0	0	0
3:81933393:C:T	rs34688907	3	81933393	C	T	0.4801	2.99735e-08	-0.0117647	0.00212294	0.783875	rs4266214	4	RP11-359D24.1	0	ncRNA_intronic	1.028	6	14	15	0	0	0
3:81934872:A:AT	rs552618845	3	81934872	AT	A	0.4801	NA	NA	NA	0.783875	rs4266214	4	RP11-359D24.1	0	ncRNA_intronic	1.816	NA	7	15	0	0	0
3:81940348:C:T	rs1829967	3	81940348	C	T	0.4791	2.92363e-08	-0.0117948	0.0021267	0.787349	rs4266214	4	RP11-359D24.1	0	ncRNA_intronic	11.74	NA	5	15	0	0	0
3:81946539:A:C	rs1973805	3	81946539	C	A	0.3598	2.26244e-06	0.0102921	0.0021766	0.723407	rs3772912	4	RP11-359D24.1	0	ncRNA_intronic	0.635	NA	14	15	0	0	0
3:81948857:C:CT	rs11375077	3	81948857	CT	C	0.4821	NA	NA	NA	0.87732	rs4266214	4	RP11-359D24.1	0	ncRNA_intronic	1.768	NA	7	15	0	0	0
3:81948871:C:T	rs7646989	3	81948871	C	T	0.4811	4.61325e-07	-0.0107089	0.002124	0.880357	rs4266214	4	RP11-359D24.1	0	ncRNA_intronic	0.641	6	7	15	0	0	0
3:81949639:C:G	rs9838747	3	81949639	C	G	0.4394	7.47884e-07	-0.0106241	0.00214689	0.744649	rs4266214	4	RP11-359D24.1	0	ncRNA_intronic	1.418	5	9	15	0	0	0
3:81949958:C:T	rs13093082	3	81949958	C	T	0.331	6.38462e-05	0.00884177	0.00221145	0.64755	rs3772912	4	RP11-359D24.1	0	ncRNA_intronic	0.497	7	9	15	0	1	0
3:81950302:A:C	rs10511101	3	81950302	A	C	0.331	6.18827e-05	0.00885787	0.00221139	0.64755	rs3772912	4	RP11-359D24.1	0	ncRNA_intronic	0.506	6	14	15	0	1	0
3:81950904:C:T	rs9309881	3	81950904	T	C	0.4811	5.08654e-07	-0.0106667	0.00212352	0.887668	rs4266214	4	RP11-359D24.1	0	ncRNA_intronic	3.746	5	14	15	0	0	0
3:81951460:A:G	rs7621968	3	81951460	A	G	0.331	6.44687e-05	0.00883562	0.00221118	0.64755	rs3772912	4	RP11-359D24.1	0	ncRNA_intronic	5.069	7	14	15	0	1	0
3:81953502:A:G	rs1818901	3	81953502	A	G	0.4791	5.37954e-07	-0.0106346	0.00212169	0.894277	rs4266214	4	RP11-359D24.1	0	ncRNA_intronic	3.006	NA	9	15	0	0	0
3:81954308:A:T	rs4479621	3	81954308	A	T	0.4791	5.50428e-07	-0.0106252	0.00212167	0.894277	rs4266214	4	RP11-359D24.1	0	ncRNA_intronic	0.293	5	5	15	0	0	0
3:81954355:A:G	rs4273393	3	81954355	A	G	0.4791	5.08412e-07	-0.0106579	0.00212173	0.894277	rs4266214	4	RP11-359D24.1	0	ncRNA_intronic	0.023	NA	5	15	0	0	0
3:81954672:C:G	rs11925940	3	81954672	C	G	0.4791	5.42034e-07	-0.0106315	0.00212167	0.894277	rs4266214	4	RP11-359D24.1	0	ncRNA_intronic	0.498	7	5	15	0	0	0
3:81955995:C:T	rs1851917	3	81955995	T	C	0.4791	5.68338e-07	-0.0106118	0.00212161	0.894277	rs4266214	4	RP11-359D24.1	0	ncRNA_intronic	6.62	NA	5	15	0	0	0
3:81958242:C:T	rs9854004	3	81958242	C	T	0.332	7.19951e-05	0.00877031	0.00220934	0.644672	rs3772912	4	RP11-359D24.1	0	ncRNA_intronic	0.36	7	5	15	0	1	0
3:81958587:A:G	rs9820349	3	81958587	A	G	0.332	7.49312e-05	0.00874935	0.00220937	0.644672	rs3772912	4	RP11-359D24.1	0	ncRNA_intronic	1.163	6	5	15	0	1	0
3:81960024:C:T	rs7653333	3	81960024	T	C	0.4801	5.36091e-07	-0.0106342	0.00212131	0.890772	rs4266214	4	RP11-359D24.1	0	ncRNA_intronic	14.63	7	5	15	0	0	0
3:81962522:C:T	rs1973804	3	81962522	T	C	0.4801	4.44433e-07	-0.0107096	0.00212114	0.890772	rs4266214	4	RP11-359D24.1	0	ncRNA_intronic	11.45	NA	5	15	0	0	0
3:81962838:C:T	rs957670	3	81962838	T	C	0.4821	4.28606e-07	-0.010729	0.00212208	0.884191	rs4266214	4	RP11-359D24.1	0	ncRNA_intronic	1.977	6	5	15	0	0	0
3:81962978:C:T	rs1973803	3	81962978	T	C	0.4821	3.97275e-07	-0.0107546	0.00212106	0.884191	rs4266214	4	RP11-359D24.1	0	ncRNA_intronic	6.379	NA	5	15	0	0	0
3:81963379:C:T	rs6774438	3	81963379	T	C	0.4821	3.93982e-07	-0.0107578	0.00212104	0.884191	rs4266214	4	RP11-359D24.1	0	ncRNA_intronic	3.013	7	7	15	0	0	0
3:81963864:A:G	rs9810377	3	81963864	A	G	0.4901	3.17291e-05	-0.00879914	0.0021148	0.805237	rs4266214	4	RP11-359D24.1	0	ncRNA_intronic	7.579	5	5	15	0	0	0
3:81965382:A:G	rs4622918	3	81965382	A	G	0.332	6.62419e-05	0.00881302	0.00220908	0.644672	rs3772912	4	RP11-359D24.1	0	ncRNA_intronic	0.017	NA	5	15	0	1	0
3:81965477:C:T	rs4399914	3	81965477	C	T	0.3628	3.01447e-06	0.0101303	0.00216927	0.720405	rs3772912	4	RP11-359D24.1	0	ncRNA_intronic	0.563	NA	5	15	0	1	0
3:81965494:C:G	rs4479620	3	81965494	G	C	0.3628	1.38004e-06	0.0104854	0.00217182	0.720405	rs3772912	4	RP11-359D24.1	0	ncRNA_intronic	2.06	7	5	15	0	1	0
3:81965535:C:G	rs4618242	3	81965535	G	C	0.3628	1.45996e-06	0.0104615	0.00217191	0.720405	rs3772912	4	RP11-359D24.1	0	ncRNA_intronic	0.178	6	5	15	0	1	0
3:81965751:A:G	rs4605572	3	81965751	A	G	0.3628	1.29848e-06	0.010513	0.00217207	0.720405	rs3772912	4	RP11-359D24.1	0	ncRNA_intronic	0.131	NA	5	15	0	0	0
3:81965953:C:CT	rs34104244	3	81965953	CT	C	0.3867	NA	NA	NA	0.662475	rs3772912	4	RP11-359D24.1	0	ncRNA_intronic	4.971	NA	5	15	0	0	0
3:81967436:A:G	rs2030708	3	81967436	A	G	0.4622	6.3483e-08	-0.0115311	0.0021319	0.954094	rs4266214	4	RP11-359D24.1	0	ncRNA_intronic	3.162	NA	5	15	0	0	0
3:81968285:C:T	rs1971426	3	81968285	T	C	0.4622	6.37972e-08	-0.0115292	0.00213191	0.954094	rs4266214	4	RP11-359D24.1	0	ncRNA_intronic	8.888	NA	5	15	0	0	0
3:81968512:A:G	rs6548779	3	81968512	A	G	0.3827	3.27139e-07	0.0110196	0.00215765	0.663727	rs3772912	4	RP11-359D24.1	0	ncRNA_intronic	9.912	6	5	15	0	0	0
3:81968601:A:ATCTG	rs141276026	3	81968601	A	ATCTG	0.3827	NA	NA	NA	0.663727	rs3772912	4	RP11-359D24.1	0	ncRNA_intronic	1.771	NA	5	15	0	0	0
3:81968869:C:T	rs1969433	3	81968869	T	C	0.3827	3.26955e-07	0.0110199	0.00215767	0.663727	rs3772912	4	RP11-359D24.1	0	ncRNA_intronic	14.46	7	5	15	0	0	0
3:81970856:C:T	rs10779987	3	81970856	C	T	0.3807	3.15407e-07	0.0110357	0.00215791	0.670729	rs3772912	4	RP11-359D24.1	0	ncRNA_exonic	2.312	5	5	15	0	1	0
3:81971675:A:G	rs6808112	3	81971675	G	A	0.4632	7.37956e-08	-0.0114739	0.00213199	0.958075	rs4266214	4	RP11-359D24.1	0	ncRNA_intronic	5.131	5	5	15	0	0	0
3:81971856:C:T	rs6797240	3	81971856	T	C	0.3797	3.20258e-07	0.0110302	0.00215803	0.667242	rs3772912	4	RP11-359D24.1	0	ncRNA_intronic	0.401	5	5	15	0	1	0
3:81971954:G:T	rs6797340	3	81971954	G	T	0.4632	7.71827e-08	-0.0114602	0.00213264	0.958075	rs4266214	4	RP11-359D24.1	0	ncRNA_intronic	3.654	7	5	15	0	0	0
3:81974363:G:GA	rs562235518	3	81974363	G	GA	0.3569	NA	NA	NA	0.60454	rs3772912	4	RP11-359D24.1	2350	intergenic	2.286	NA	5	15	0	0	0
3:81974558:A:G	rs9877408	3	81974558	A	G	0.3817	3.55889e-07	0.0109891	0.00215843	0.660233	rs3772912	4	RP11-359D24.1	2545	intergenic	0.881	7	5	15	0	1	0
3:81975266:A:T	rs1851929	3	81975266	A	T	0.4632	6.67661e-08	-0.0115149	0.00213247	0.958075	rs4266214	4	RP11-359D24.1	3253	intergenic	1.795	7	5	15	0	0	0
3:81975395:C:T	rs1851928	3	81975395	C	T	0.3797	3.81951e-07	0.0109672	0.00215982	0.667242	rs3772912	4	RP11-359D24.1	3382	intergenic	6.459	NA	5	15	0	0	0
3:81975649:C:T	rs6548780	3	81975649	T	C	0.4652	5.9263e-08	-0.0115605	0.00213249	0.950744	rs4266214	4	RP11-359D24.1	3636	intergenic	2.879	7	5	15	0	0	0
3:81977231:A:C	rs1851926	3	81977231	A	C	0.3817	3.13476e-07	0.0110448	0.00215918	0.660233	rs3772912	4	RP11-359D24.1	5218	intergenic	0.739	NA	5	15	0	1	0
3:81977588:T:TA	rs35943316	3	81977588	T	TA	0.3797	NA	NA	NA	0.667242	rs3772912	4	RP11-359D24.1	5575	intergenic	3.604	NA	5	15	0	0	0
3:81978614:A:C	rs1851925	3	81978614	C	A	0.4632	6.22362e-08	-0.0115461	0.00213328	0.958075	rs4266214	4	RP11-359D24.1	6601	intergenic	0.931	NA	7	15	0	0	0
3:81978850:A:G	rs9870954	3	81978850	A	G	0.3817	3.14426e-07	0.0110486	0.00216016	0.660233	rs3772912	4	RP11-359D24.1	6837	intergenic	1.204	6	7	15	0	1	0
3:81979057:A:G	rs1851923	3	81979057	A	G	0.4632	6.24371e-08	-0.011546	0.00213348	0.958075	rs4266214	4	RP11-359D24.1	7044	intergenic	2.183	NA	7	15	0	0	0
3:81979678:C:CTT	rs36111242	3	81979678	C	CTT	0.4722	NA	NA	NA	0.744052	rs4266214	4	RP11-359D24.1	7665	intergenic	5.119	NA	7	15	0	0	0
3:81979898:C:G	rs9838680	3	81979898	G	C	0.4672	3.73301e-07	-0.0109759	0.00215967	0.825447	rs4266214	4	RP11-359D24.1	7885	intergenic	0.026	7	7	15	0	0	0
3:81979899:C:G	rs9838681	3	81979899	G	C	0.4602	2.35275e-07	-0.011167	0.00216032	0.849771	rs4266214	4	RP11-359D24.1	7886	intergenic	0.007	7	7	15	0	0	0
3:81980205:A:AAAAAC	rs141092083	3	81980205	AAAAAC	A	0.4602	NA	NA	NA	0.9693	rs4266214	4	RP11-359D24.1	8192	intergenic	1.303	NA	7	15	0	0	0
3:81980402:C:T	rs1851919	3	81980402	T	C	0.4592	2.54439e-09	-0.0127267	0.00213581	0.980777	rs4266214	4	RP11-359D24.1	8389	intergenic	3.73	NA	7	15	0	0	0
3:81980557:A:G	rs1851918	3	81980557	G	A	0.3787	2.24336e-07	0.0112017	0.00216329	0.648446	rs3772912	4	RP11-359D24.1	8544	intergenic	5.793	NA	7	15	0	0	0
3:81982936:A:G	rs9817070	3	81982936	A	G	0.3797	2.01406e-07	0.0112329	0.00216095	0.646433	rs3772912	4	RP11-359D24.1	10923	intergenic	17.41	5	5	15	0	1	0
3:81983550:C:T	rs9859613	3	81983550	T	C	0.4592	2.41868e-09	-0.0127435	0.00213566	0.980777	rs4266214	4	RP11-359D24.1	11537	intergenic	2.982	7	5	15	0	0	0
3:81984281:A:G	rs9309882	3	81984281	A	G	0.4592	2.37588e-09	-0.0127499	0.00213569	0.980777	rs4266214	4	RP11-359D24.1	12268	intergenic	1.947	6	5	15	0	0	0
3:81984394:C:CT	rs11294034	3	81984394	C	CT	0.4573	NA	NA	NA	0.980657	rs4266214	4	RP11-359D24.1	12381	intergenic	0.622	NA	5	15	0	0	0
3:81984643:A:C	rs7430321	3	81984643	C	A	0.4592	2.32447e-09	-0.0127579	0.00213574	0.980777	rs4266214	4	RP11-359D24.1	12630	intergenic	2.53	7	5	15	0	0	0
3:81984976:C:T	rs9865552	3	81984976	T	C	0.4592	2.39306e-09	-0.0127465	0.00213554	0.980777	rs4266214	4	RP11-359D24.1	12963	intergenic	1.787	7	5	15	0	0	0
3:81985745:C:T	rs6778265	3	81985745	T	C	0.3797	1.94671e-07	0.0112469	0.00216101	0.646433	rs3772912	4	RP11-359D24.1	13732	intergenic	0.065	7	5	15	0	0	0
3:81986136:A:G	rs6766011	3	81986136	G	A	0.3797	1.99938e-07	0.011236	0.00216097	0.646433	rs3772912	4	RP11-359D24.1	14123	intergenic	5.836	4	5	15	0	1	0
3:81987410:A:G	rs7640558	3	81987410	G	A	0.4563	2.8872e-09	-0.0126863	0.00213644	1	rs4266214	4	RP11-359D24.1	15397	intergenic	10.9	7	5	15	0	0	0
3:81988063:C:T	rs4401382	3	81988063	T	C	0.4563	2.84542e-09	-0.0126914	0.00213645	1	rs4266214	4	RP11-359D24.1	16050	intergenic	16.04	NA	5	15	0	0	0
3:81989008:A:G	rs12636122	3	81989008	A	G	0.4563	2.84033e-09	-0.012692	0.00213644	1	rs4266214	4	RP11-359D24.1	16995	intergenic	0.448	6	5	15	0	0	0
3:81989081:C:T	rs6770740	3	81989081	C	T	0.4563	2.83433e-09	-0.012696	0.00213698	1	rs4266214	4	RP11-359D24.1	17068	intergenic	2.555	7	5	15	0	0	0
3:81989850:A:G	rs6785385	3	81989850	A	G	0.4195	1.66988e-07	0.0111496	0.00213068	0.604316	rs4266214	4	RP11-359D24.1	17837	intergenic	3.853	5	5	15	0	0	0
3:81991806:G:T	rs6780807	3	81991806	G	T	0.4583	2.48105e-09	-0.0127404	0.00213662	0.992304	rs4266214	4	RP11-359D24.1	19793	intergenic	2.273	7	9	15	0	0	0
3:81992049:C:T	rs4324483	3	81992049	T	C	0.4583	2.43391e-09	-0.0127469	0.00213659	0.992304	rs4266214	4	RP11-359D24.1	20036	intergenic	1.703	NA	9	15	0	0	0
3:81992987:G:GACTT	rs141329017	3	81992987	GACTT	G	0.4195	NA	NA	NA	0.604316	rs4266214	4	RP11-359D24.1	20974	intergenic	0.999	NA	9	15	0	0	0
3:81993039:C:T	rs4437168	3	81993039	C	T	0.4563	2.57313e-09	-0.0127284	0.00213674	1	rs4266214	4	RP11-359D24.1	21026	intergenic	1.03	NA	9	15	0	0	0
3:81993287:G:T	rs6548782	3	81993287	T	G	0.4195	1.77806e-07	0.0111245	0.00213061	0.604316	rs4266214	4	RP11-359D24.1	21274	intergenic	0.14	6	9	15	0	0	0
3:81995377:A:G	rs4488862	3	81995377	G	A	0.4583	2.42965e-09	-0.0127461	0.00213635	0.992304	rs4266214	4	RP11-359D24.1	23364	intergenic	5.537	NA	5	15	0	0	0
3:81995482:C:T	rs4296616	3	81995482	T	C	0.4583	2.39044e-09	-0.0127514	0.0021363	0.992304	rs4266214	4	RP11-359D24.1	23469	intergenic	1.287	NA	5	15	0	0	0
3:81996166:A:G	rs9830303	3	81996166	G	A	0.4563	2.55801e-09	-0.0127272	0.0021362	1	rs4266214	4	RP11-359D24.1	24153	intergenic	2.279	7	5	15	0	0	0
3:81996236:A:G	rs4557185	3	81996236	A	G	0.4583	2.36865e-09	-0.0127528	0.002136	0.992304	rs4266214	4	RP11-359D24.1	24223	intergenic	0.107	NA	5	15	0	0	0
3:81996949:A:C	rs4482683	3	81996949	C	A	0.4583	2.55424e-09	-0.0127264	0.00213598	0.992304	rs4266214	4	RP11-359D24.1	24936	intergenic	1.86	NA	7	15	0	0	0
3:81997510:C:T	rs6548786	3	81997510	T	C	0.4583	2.47945e-09	-0.0127362	0.00213588	0.992304	rs4266214	4	RP11-359D24.1	25497	intergenic	0.189	6	9	15	0	0	0
3:81997877:C:T	rs6548787	3	81997877	T	C	0.4583	2.47709e-09	-0.0127365	0.00213587	0.992304	rs4266214	4	RP11-359D24.1	25864	intergenic	1.603	6	9	15	0	0	0
3:81998288:A:T	rs9841134	3	81998288	T	A	0.4573	7.14932e-09	-0.0124607	0.00215302	0.988452	rs4266214	4	RP11-359D24.1	26275	intergenic	0.069	6	9	15	0	0	0
3:81998289:A:T	rs9841135	3	81998289	T	A	0.4573	6.50839e-09	-0.0124904	0.00215229	0.988452	rs4266214	4	RP11-359D24.1	26276	intergenic	0.886	6	9	15	0	0	0
3:81999023:C:T	rs7620422	3	81999023	T	C	0.4583	2.45663e-09	-0.0127391	0.00213583	0.992304	rs4266214	4	RP11-359D24.1	27010	intergenic	0.847	6	14	15	0	0	0
3:81999266:C:T	rs12629007	3	81999266	T	C	0.4602	2.61148e-09	-0.0127113	0.00213475	0.984792	rs4266214	4	RP11-359D24.1	27253	intergenic	0.243	7	14	15	0	0	0
3:81999689:C:T	rs4435664	3	81999689	T	C	0.4602	2.64104e-09	-0.0127069	0.00213467	0.984792	rs4266214	4	RP11-359D24.1	27676	intergenic	1.791	7	14	15	0	0	0
3:81999927:A:T	rs4261900	3	81999927	T	A	0.4583	2.42714e-09	-0.012743	0.00213578	0.992304	rs4266214	4	RP11-359D24.1	27914	intergenic	2.441	7	14	15	0	0	0
3:82000232:C:T	rs12632474	3	82000232	C	T	0.4573	2.42525e-09	-0.0127432	0.00213576	0.988452	rs4266214	4	RP11-359D24.1	28219	intergenic	2.978	7	7	15	0	0	0
3:82000423:C:T	rs13069237	3	82000423	T	C	0.4583	2.4263e-09	-0.0127429	0.00213574	0.992304	rs4266214	4	RP11-359D24.1	28410	intergenic	1.283	4	7	15	0	0	0
3:82000680:A:G	rs7626596	3	82000680	A	G	0.4592	1.81153e-09	-0.0128444	0.00213573	0.988471	rs4266214	4	RP11-359D24.1	28667	intergenic	1.513	7	5	15	0	0	0
3:82000955:A:C	rs13070174	3	82000955	A	C	0.4602	2.6008e-09	-0.0127122	0.00213465	0.984792	rs4266214	4	RP11-359D24.1	28942	intergenic	14.18	7	5	15	0	0	0
3:82002158:C:CCA	rs10686256	3	82002158	CCA	C	0.4563	NA	NA	NA	1	rs4266214	4	RP11-359D24.1	30145	intergenic	13.13	NA	5	15	0	0	0
3:82003207:A:G	rs4266214	3	82003207	A	G	0.4563	1.5261e-09	-0.0129504	0.00214349	1	rs4266214	4	RP11-359D24.1	31194	intergenic	1.289	6	5	15	0	0	0
3:82003247:C:G	rs4467483	3	82003247	G	C	0.4632	3.31838e-08	0.012378	0.00224081	0.673085	rs4266214	4	RP11-359D24.1	31234	intergenic	1.034	7	5	15	0	0	0
3:82003249:C:G	rs4991712	3	82003249	G	C	0.4543	8.81433e-08	0.011951	0.00223395	0.717214	rs4266214	4	RP11-359D24.1	31236	intergenic	0.419	7	5	15	0	0	0
3:82003251:C:G	rs4991713	3	82003251	G	C	0.4533	1.16535e-07	0.011867	0.0022395	0.714617	rs4266214	4	RP11-359D24.1	31238	intergenic	0.157	7	5	15	0	0	0
3:82003569:C:T	rs4462992	3	82003569	C	T	0.4563	2.37251e-09	-0.012752	0.00213596	1	rs4266214	4	RP11-359D24.1	31556	intergenic	0.524	7	5	15	0	0	0
3:82004356:A:G	rs4572795	3	82004356	A	G	0.4563	2.70388e-09	-0.0127058	0.00213587	1	rs4266214	4	RP11-260O18.1	30932	intergenic	5.659	6	5	15	0	0	0
3:82005088:C:T	rs6548788	3	82005088	C	T	0.4563	2.39038e-09	-0.0127496	0.002136	1	rs4266214	4	RP11-260O18.1	30200	intergenic	16.81	5	1	15	0	0	0
3:82005636:T:TGAGA	rs10573397	3	82005636	T	TGAGA	0.4573	NA	NA	NA	0.996152	rs4266214	4	RP11-260O18.1	29652	intergenic	7.7	NA	5	15	0	0	0
3:82005704:C:T	rs4465962	3	82005704	T	C	0.4602	2.37579e-09	-0.0127441	0.00213471	0.984792	rs4266214	4	RP11-260O18.1	29584	intergenic	4.945	7	5	15	0	0	0
3:82005780:C:T	rs4465963	3	82005780	T	C	0.4583	3.15784e-09	-0.0126457	0.0021349	0.992353	rs4266214	4	RP11-260O18.1	29508	intergenic	1.049	6	5	15	0	0	0
3:82006853:C:T	rs9816321	3	82006853	C	T	0.4563	2.33537e-09	-0.0127588	0.00213617	1	rs4266214	4	RP11-260O18.1	28435	intergenic	1.729	6	5	15	0	0	0
3:82007411:A:G	rs4314192	3	82007411	G	A	0.4563	2.35453e-09	-0.0127559	0.00213616	1	rs4266214	4	RP11-260O18.1	27877	intergenic	3.649	5	5	15	0	0	0
3:82009703:A:G	rs4465966	3	82009703	G	A	0.4563	2.1684e-09	-0.0127849	0.00213622	1	rs4266214	4	RP11-260O18.1	25585	intergenic	2.325	6	5	15	0	0	0
3:82014428:A:C	rs9309883	3	82014428	A	C	0.4543	3.00495e-09	-0.0126736	0.00213666	0.984586	rs4266214	4	RP11-260O18.1	20860	intergenic	3.672	7	5	15	0	0	0
3:82015818:G:T	rs7427000	3	82015818	T	G	0.4543	3.78583e-09	-0.0126111	0.00213986	0.984586	rs4266214	4	RP11-260O18.1	19470	intergenic	0.29	7	5	15	0	0	0
3:82016600:C:T	rs9840924	3	82016600	C	T	0.4543	3.37204e-09	-0.0126558	0.0021405	0.984586	rs4266214	4	RP11-260O18.1	18688	intergenic	1.232	5	5	15	0	0	0
3:82017557:A:T	rs9846319	3	82017557	A	T	0.4304	5.88648e-09	-0.0125483	0.00215603	0.87625	rs4266214	4	RP11-260O18.1	17731	intergenic	5.374	5	5	15	0	0	0
3:82019065:C:G	rs13085271	3	82019065	G	C	0.4662	1.48596e-08	-0.0120893	0.00213467	0.880075	rs4266214	4	RP11-260O18.1	16223	intergenic	1.257	7	5	15	0	0	0
3:82019166:C:T	rs13065504	3	82019166	C	T	0.4662	6.66936e-09	-0.0123882	0.00213619	0.880075	rs4266214	4	RP11-260O18.1	16122	intergenic	0.291	7	5	15	0	0	0
3:82019389:A:C	rs13090139	3	82019389	A	C	0.4662	1.1055e-08	-0.0121909	0.00213357	0.880075	rs4266214	4	RP11-260O18.1	15899	intergenic	0.729	7	5	15	0	0	0
3:82019425:C:CAAAAA	rs561958048	3	82019425	C	CAAAAA	0.4672	NA	NA	NA	0.876394	rs4266214	4	RP11-260O18.1	15863	intergenic	2.429	NA	5	15	0	0	0
3:82020398:C:T	rs4381968	3	82020398	T	C	0.4662	7.91076e-09	-0.0122945	0.00213058	0.880075	rs4266214	4	RP11-260O18.1	14890	intergenic	0.315	7	5	15	0	0	0
3:82021395:C:T	rs13059659	3	82021395	T	C	0.4662	8.90202e-09	-0.0123211	0.0021426	0.880075	rs4266214	4	RP11-260O18.1	13893	intergenic	1.815	6	5	15	0	0	0
3:82021529:A:G	rs13060311	3	82021529	A	G	0.4662	9.05866e-09	-0.0123213	0.00214372	0.880075	rs4266214	4	RP11-260O18.1	13759	intergenic	0.459	7	5	15	0	0	0
3:82031499:A:G	rs9309884	3	82031499	G	A	0.4682	9.78153e-09	-0.0123504	0.00215365	0.884469	rs2141490	4	RP11-260O18.1	3789	intergenic	2.571	7	5	15	0	0	0
3:82053134:G:GTA	rs10622592	3	82053134	G	GTA	0.3718	NA	NA	NA	0.734088	rs2141490	4	RP11-260O18.1	0	ncRNA_intronic	0.46	NA	5	15	0	0	0
3:82090015:A:T	rs2141490	3	82090015	T	A	0.4423	5.24589e-09	-0.0126399	0.00216461	1	rs2141490	4	RP11-260O18.1	0	ncRNA_intronic	8.042	7	5	15	0	0	0
3:82097314:A:G	rs4856374	3	82097314	A	G	0.4702	6.66504e-09	-0.0124668	0.00214971	0.893624	rs2141490	4	RP11-260O18.1	0	ncRNA_intronic	0.504	5	5	15	0	0	0
3:82103629:A:G	rs7612651	3	82103629	A	G	0.4443	9.84107e-09	-0.0124189	0.00216598	0.991771	rs2141490	4	RP11-260O18.1	0	ncRNA_intronic	4.961	7	5	15	0	0	0
3:82123037:A:G	rs9852272	3	82123037	G	A	0.4433	7.5014e-09	-0.0125419	0.00217009	0.955282	rs2141490	4	RP11-260O18.1	0	ncRNA_intronic	4.489	5	7	15	0	0	0
3:82132463:C:CT	rs35406437	3	82132463	C	CT	0.4215	NA	NA	NA	0.900169	rs2141490	4	RP11-260O18.1	0	ncRNA_intronic	1.264	NA	5	15	0	0	0
3:82138009:C:G	rs2141491	3	82138009	C	G	0.4702	7.0674e-08	-0.011649	0.00216141	0.833553	rs2141490	4	RP11-260O18.1	0	ncRNA_intronic	0.284	4	5	15	0	0	0
3:82143158:C:CT	rs58405326	3	82143158	CT	C	0.4612	NA	NA	NA	0.748449	rs2141490	4	RP11-260O18.1	0	ncRNA_intronic	1.072	NA	5	15	0	0	0
3:82151758:A:G	rs35345401	3	82151758	A	G	0.4404	8.33741e-08	-0.0116525	0.00217405	0.967443	rs2141490	4	RP11-260O18.1	0	ncRNA_intronic	5.19	6	15	15	0	0	0
3:82155946:A:G	rs7632920	3	82155946	A	G	0.4682	3.93975e-08	-0.0118756	0.0021617	0.862893	rs2141490	4	RP11-260O18.1	0	ncRNA_intronic	0.934	6	9	15	0	0	0
3:82163235:A:C	rs12638629	3	82163235	C	A	0.3757	8.32544e-07	-0.011085	0.00224954	0.706997	rs2141490	4	RP11-260O18.1	0	ncRNA_intronic	0.102	7	5	15	0	0	0
3:82184158:A:T	rs4618241	3	82184158	A	T	0.3767	7.06241e-07	-0.0111682	0.00225177	0.702181	rs2141490	4	RP11-260O18.1	0	ncRNA_intronic	9.188	7	14	15	0	0	0
3:82198394:C:T	rs2316415	3	82198394	C	T	0.3757	1.22426e-06	-0.0109254	0.00225185	0.699749	rs2141490	4	RP11-260O18.1	0	ncRNA_intronic	0.915	6	15	15	0	0	0
3:82214617:A:G	rs1534322	3	82214617	A	G	0.4066	2.98969e-08	-0.0122706	0.00221405	0.768517	rs2141490	4	RP11-260O18.1	0	ncRNA_intronic	19.41	NA	7	15	0	0	0
3:82215345:G:T	rs76845468	3	82215345	G	T	0.4066	1.68938e-08	-0.0124915	0.00221431	0.768517	rs2141490	4	RP11-260O18.1	0	ncRNA_intronic	2.539	6	15	15	0	0	0
3:82215824:G:GTA	3:82215824:G:GTA	3	82215824	G	GTA	0.4076	NA	NA	NA	0.770514	rs2141490	4	RP11-260O18.1	0	ncRNA_intronic	4.849	NA	15	15	0	0	0
3:82215824:G:GTATA	3:82215824:G:GTATA	3	82215824	G	GTATA	0.002982	NA	NA	NA	0.770514	rs2141490	4	RP11-260O18.1	0	NA	4.725	NA	15	15	0	0	0
3:82216585:C:G	rs7613680	3	82216585	C	G	0.4066	1.60481e-08	-0.012511	0.00221431	0.768517	rs2141490	4	RP11-260O18.1	0	ncRNA_intronic	1.061	6	15	15	0	0	0
3:82217409:A:C	rs11127760	3	82217409	A	C	0.4105	4.68242e-08	-0.0120569	0.00220697	0.759052	rs2141490	4	RP11-260O18.1	0	ncRNA_intronic	1.138	5	9	15	0	0	0
3:82219616:C:CT	rs561397011	3	82219616	C	CT	0.3936	NA	NA	NA	0.714746	rs2141490	4	RP11-260O18.1	0	ncRNA_intronic	1.104	NA	9	15	0	0	0
3:82220571:C:G	rs199761053	3	82220571	C	G	0.4056	2.53745e-08	-0.0123723	0.00222091	0.76569	rs2141490	4	RP11-260O18.1	0	ncRNA_intronic	2.048	7	15	15	0	0	0
3:82222007:C:T	rs6548799	3	82222007	T	C	0.4105	5.03814e-08	-0.0120666	0.00221402	0.759052	rs2141490	4	RP11-260O18.1	0	ncRNA_intronic	3.498	7	15	15	0	0	0
3:82222305:G:T	rs7371941	3	82222305	T	G	0.4066	2.4318e-08	-0.0123915	0.0022214	0.768517	rs2141490	4	RP11-260O18.1	0	ncRNA_intronic	6.988	7	15	15	0	0	0
3:82222472:C:T	rs7371955	3	82222472	T	C	0.4066	1.96813e-08	-0.0124261	0.00221305	0.768517	rs2141490	4	RP11-260O18.1	0	ncRNA_intronic	1.987	6	15	15	0	0	0
3:82224983:T:TGTAGTA	3:82224983:T:TGTAGTA	3	82224983	T	TGTAGTA	0.006958	NA	NA	NA	0.803417	rs74782174	4	RP11-260O18.1	0	ncRNA_intronic	1.66	NA	14	15	0	0	0
3:82224983:T:TGTA	3:82224983:T:TGTA	3	82224983	T	TGTA	0.3052	NA	NA	NA	0.803417	rs74782174	4	RP11-260O18.1	0	NA	1.682	NA	14	15	0	0	0
3:82226631:C:G	rs4398457	3	82226631	C	G	0.3907	0.000562903	-0.007572	0.00219547	0.69096	rs74782174	4	RP11-260O18.1	0	ncRNA_intronic	2.565	7	7	15	0	0	0
3:82230113:C:T	rs77022109	3	82230113	C	T	0.2535	1.62341e-06	-0.011881	0.00247754	0.65849	rs74782174	4	RP11-260O18.1	0	ncRNA_intronic	0.561	6	14	15	0	0	0
3:82235386:A:G	rs7624419	3	82235386	A	G	0.3966	0.000489048	-0.00760689	0.00218168	0.737773	rs74782174	4	RP11-260O18.1	0	ncRNA_intronic	17.31	5	5	15	0	0	0
3:82236120:A:T	rs75798500	3	82236120	A	T	0.2515	1.35663e-06	-0.0119632	0.00247616	0.660909	rs74782174	4	RP11-260O18.1	0	ncRNA_intronic	3.052	6	5	15	0	0	0
3:82236315:C:CT	rs147990110	3	82236315	CT	C	0.2515	NA	NA	NA	0.660909	rs74782174	4	RP11-260O18.1	0	ncRNA_intronic	2.317	NA	5	15	0	0	0
3:82238549:A:G	rs76950543	3	82238549	G	A	0.329	4.07008e-08	-0.0126962	0.00231348	0.981954	rs74782174	4	RP11-260O18.1	0	ncRNA_intronic	0.069	6	7	15	0	0	0
3:82239399:A:G	rs4561854	3	82239399	A	G	0.329	3.98929e-08	-0.0126976	0.00231225	0.981954	rs74782174	4	RP11-260O18.1	0	ncRNA_intronic	1.28	NA	9	15	0	0	0
3:82241630:C:T	rs11707835	3	82241630	C	T	0.2515	7.0887e-07	-0.0122966	0.00247965	0.660909	rs74782174	4	RP11-260O18.1	0	ncRNA_intronic	1.466	6	9	15	0	0	0
3:82242358:C:T	rs79709290	3	82242358	C	T	0.2515	1.55717e-06	-0.0118923	0.00247558	0.660909	rs74782174	4	RP11-260O18.1	0	ncRNA_intronic	0.389	6	9	15	0	0	0
3:82243229:G:T	rs6787485	3	82243229	T	G	0.3976	0.00044283	-0.00766199	0.00218093	0.742111	rs74782174	4	RP11-260O18.1	0	ncRNA_intronic	2.845	6	9	15	0	0	0
3:82244512:A:G	rs4533672	3	82244512	A	G	0.3966	0.000442374	-0.00766216	0.0021808	0.737773	rs74782174	4	RP11-260O18.1	0	ncRNA_intronic	5.531	NA	7	15	0	0	0
3:82246835:C:T	rs77342583	3	82246835	C	T	0.2515	1.59675e-06	-0.0118773	0.00247505	0.660909	rs74782174	4	RP11-260O18.1	0	ncRNA_intronic	0.439	7	14	15	0	0	0
3:82247829:C:G	rs7645624	3	82247829	G	C	0.3966	0.000375553	-0.00775324	0.00217988	0.737773	rs74782174	4	RP11-260O18.1	0	ncRNA_intronic	3.869	6	14	15	0	0	0
3:82248021:G:GTATA	rs148723518	3	82248021	GTATA	G	0.2565	NA	NA	NA	0.642958	rs74782174	4	RP11-260O18.1	0	ncRNA_intronic	2.301	NA	14	15	0	0	0
3:82252128:G:T	rs4389497	3	82252128	T	G	0.4006	0.000469424	-0.00763965	0.00218422	0.732908	rs74782174	4	RP11-260O18.1	0	ncRNA_intronic	6.19	NA	7	15	0	0	0
3:82254134:A:T	rs78271850	3	82254134	T	A	0.327	3.28461e-08	-0.0128162	0.0023194	1	rs74782174	4	RP11-260O18.1	0	ncRNA_intronic	8.295	7	5	15	0	0	0
3:82257586:A:C	rs74782174	3	82257586	A	C	0.327	3.28389e-08	-0.0128122	0.00231865	1	rs74782174	4	RP11-260O18.1	0	ncRNA_intronic	2.013	5	7	15	0	0	0
3:82257693:A:G	rs7616137	3	82257693	A	G	0.4006	0.000431301	-0.00768627	0.00218348	0.732908	rs74782174	4	RP11-260O18.1	0	ncRNA_intronic	0.099	7	7	15	0	0	0
3:82258501:A:G	rs76389875	3	82258501	A	G	0.327	3.45655e-08	-0.0127909	0.00231858	1	rs74782174	4	RP11-260O18.1	0	ncRNA_intronic	4.149	6	5	15	0	0	0
3:82264014:A:AT	rs36103642	3	82264014	A	AT	0.4016	NA	NA	NA	0.719599	rs74782174	4	RP11-260O18.1	0	ncRNA_intronic	1.095	NA	15	15	0	0	0
3:82265576:A:G	rs7624509	3	82265576	G	A	0.327	5.78308e-08	-0.0126161	0.00232533	1	rs74782174	4	RP11-260O18.1	0	ncRNA_intronic	0.804	6	15	15	0	0	0
3:82265805:T:TG	rs5850556	3	82265805	T	TG	0.4006	NA	NA	NA	0.732908	rs74782174	4	RP11-260O18.1	0	ncRNA_intronic	0.814	NA	15	15	0	0	0
3:82268195:A:G	rs76999496	3	82268195	A	G	0.327	4.85219e-08	-0.0126524	0.00231867	1	rs74782174	4	RP11-260O18.1	0	ncRNA_intronic	0.413	7	14	15	0	0	0
3:82268450:A:G	rs34947167	3	82268450	A	G	0.4006	0.000528098	-0.0075644	0.00218238	0.732908	rs74782174	4	RP11-260O18.1	0	ncRNA_intronic	0.027	6	14	15	0	0	0
3:82271353:G:GT	rs35396039	3	82271353	GT	G	0.2485	NA	NA	NA	0.660603	rs74782174	4	RP11-260O18.1	0	ncRNA_intronic	1.794	NA	1	15	0	0	0
3:82272676:A:G	rs7651912	3	82272676	G	A	0.4006	0.000557939	-0.00753678	0.00218374	0.732908	rs74782174	4	RP11-260O18.1	0	ncRNA_intronic	3.778	5	1	15	0	0	0
3:82273068:G:GT	rs34129904	3	82273068	G	GT	0.4702	NA	NA	NA	0.99089	rs74782174	4	RP11-260O18.1	0	ncRNA_intronic	0.688	NA	5	15	0	0	0
3:82273068:GT:TT	rs7630273	3	82273068	GT	TT	0.325	NA	NA	NA	0.99089	rs74782174	4	RP11-260O18.1	0	NA	NA	NA	5	15	0	0	0
3:82273161:C:T	rs7630145	3	82273161	C	T	0.327	4.63666e-08	-0.0126749	0.00231935	1	rs74782174	4	RP11-260O18.1	0	ncRNA_intronic	8.607	7	5	15	0	0	0
3:82273214:A:G	rs13077149	3	82273214	G	A	0.4006	0.000572119	-0.00752184	0.0021837	0.732908	rs74782174	4	RP11-260O18.1	0	ncRNA_intronic	12.4	6	5	15	0	0	0
3:82273505:C:T	rs4321547	3	82273505	T	C	0.4006	0.000568583	-0.00752566	0.00218375	0.732908	rs74782174	4	RP11-260O18.1	0	ncRNA_intronic	4.186	NA	5	15	0	0	0
3:82273972:A:G	rs13082636	3	82273972	G	A	0.3996	0.000574219	-0.00752032	0.00218389	0.72855	rs74782174	4	RP11-260O18.1	0	ncRNA_intronic	2.81	5	5	15	0	0	0
3:82277717:C:T	rs4129072	3	82277717	C	T	0.2475	1.12013e-06	-0.01208	0.00248082	0.657839	rs74782174	4	RP11-260O18.1	0	ncRNA_intronic	7.507	NA	5	15	0	0	0
3:82279967:C:T	rs11127763	3	82279967	C	T	0.2485	1.07635e-06	-0.0120924	0.00247936	0.660603	rs74782174	4	RP11-260O18.1	0	ncRNA_intronic	8.056	7	5	15	0	0	0
3:82281924:C:T	rs12633958	3	82281924	C	T	0.2485	9.72574e-07	-0.0121388	0.00247871	0.660603	rs74782174	4	RP11-260O18.1	0	ncRNA_intronic	0.638	7	5	15	0	0	0
3:82282731:C:T	rs113387213	3	82282731	T	C	0.2485	1.06219e-06	-0.0120956	0.00247868	0.660603	rs74782174	4	RP11-260O18.1	0	ncRNA_intronic	3.057	7	5	15	0	0	0
3:82287461:A:G	rs73138140	3	82287461	G	A	0.2584	3.66557e-06	-0.0114065	0.00246383	0.618222	rs74782174	4	RP11-260O18.1	0	ncRNA_intronic	4.245	7	15	15	0	0	0
3:82288422:A:T	rs75001054	3	82288422	A	T	0.2485	1.12537e-06	-0.0120685	0.00247893	0.660603	rs74782174	4	RP11-260O18.1	0	ncRNA_intronic	4.377	6	15	15	0	0	0
3:82288801:A:G	rs78699876	3	82288801	A	G	0.2485	9.6971e-07	-0.0121385	0.00247838	0.660603	rs74782174	4	RP11-260O18.1	0	ncRNA_intronic	2.957	6	15	15	0	0	0
3:82288978:C:T	rs4381967	3	82288978	C	T	0.2485	9.16676e-07	-0.0121656	0.00247832	0.660603	rs74782174	4	RP11-260O18.1	0	ncRNA_intronic	1.489	NA	15	15	0	0	0
3:82290770:A:G	rs76352872	3	82290770	A	G	0.2485	9.54476e-07	-0.0121458	0.00247829	0.660603	rs74782174	4	RP11-260O18.1	0	ncRNA_intronic	3.448	6	5	15	0	0	0
3:82293035:C:T	rs11707941	3	82293035	T	C	0.2485	9.55629e-07	-0.012145	0.00247824	0.660603	rs74782174	4	RP11-260O18.1	0	ncRNA_intronic	5.117	7	7	15	0	0	0
3:82294610:A:AT	rs57834323	3	82294610	A	AT	0.2485	NA	NA	NA	0.660603	rs74782174	4	RP11-260O18.1	0	ncRNA_intronic	0.268	NA	15	15	0	0	0
3:82295133:C:T	rs79938396	3	82295133	C	T	0.2495	1.04921e-06	-0.0121044	0.00247926	0.663388	rs74782174	4	RP11-260O18.1	0	ncRNA_intronic	1.287	6	15	15	0	0	0
3:82295487:C:T	rs11716711	3	82295487	C	T	0.2485	1.05326e-06	-0.0121036	0.00247948	0.660603	rs74782174	4	RP11-260O18.1	0	ncRNA_intronic	3.438	7	15	15	0	0	0
3:82296333:A:T	rs4528974	3	82296333	T	A	0.2485	1.03707e-06	-0.0121072	0.00247866	0.660603	rs74782174	4	RP11-260O18.1	0	ncRNA_intronic	1.499	6	15	15	0	0	0
3:82297031:A:C	rs76095980	3	82297031	A	C	0.2485	1.0492e-06	-0.0121021	0.0024788	0.660603	rs74782174	4	RP11-260O18.1	0	ncRNA_intronic	1.761	6	9	15	0	0	0
3:82298080:G:T	rs74489187	3	82298080	T	G	0.2485	1.10231e-06	-0.012084	0.00248004	0.660603	rs74782174	4	RP11-260O18.1	0	ncRNA_intronic	3.645	6	15	15	0	0	0
3:82298497:G:GT	rs571320464	3	82298497	G	GT	0.2445	NA	NA	NA	0.634167	rs74782174	4	RP11-260O18.1	0	ncRNA_intronic	0.753	NA	15	15	0	0	0
3:82302574:C:T	rs11712954	3	82302574	T	C	0.2485	1.15684e-06	-0.0120572	0.00247938	0.660603	rs74782174	4	RP11-260O18.1	0	ncRNA_intronic	3.159	7	9	15	0	0	0
3:82306551:A:T	rs75847860	3	82306551	A	T	0.2485	1.19276e-06	-0.0120454	0.00248004	0.660603	rs74782174	4	RP11-260O18.1	0	ncRNA_intronic	2.095	6	15	15	0	0	0
3:82306722:A:G	rs80131033	3	82306722	A	G	0.2485	1.28228e-06	-0.0120028	0.0024786	0.660603	rs74782174	4	RP11-260O18.1	0	ncRNA_intronic	0.639	6	15	15	0	0	0
3:82308162:A:C	rs77870712	3	82308162	A	C	0.2465	1.29418e-06	-0.0120136	0.00248176	0.655094	rs74782174	4	RP11-260O18.1	0	ncRNA_intronic	3.683	6	9	15	0	0	0
3:82308539:A:G	rs112585163	3	82308539	G	A	0.2465	1.39592e-06	-0.0119811	0.00248279	0.655094	rs74782174	4	RP11-260O18.1	0	ncRNA_intronic	1.421	6	15	15	0	0	0
3:82312436:A:G	rs6775562	3	82312436	A	G	0.2465	1.39088e-06	-0.0119823	0.00248266	0.655094	rs74782174	4	RP11-260O18.1	0	ncRNA_intronic	1.31	6	5	15	0	0	0
3:82314170:G:T	rs6806700	3	82314170	G	T	0.2485	1.27264e-06	-0.0120121	0.00247975	0.660603	rs74782174	4	RP11-260O18.1	0	ncRNA_intronic	0.347	7	5	15	0	0	0
3:82316557:A:G	rs4527408	3	82316557	G	A	0.2485	1.21163e-06	-0.0120628	0.00248521	0.660603	rs74782174	4	RP11-260O18.1	0	ncRNA_intronic	3.198	NA	5	15	0	0	0
3:82317014:A:C	rs75149031	3	82317014	C	A	0.2485	1.1066e-06	-0.0121036	0.00248445	0.660603	rs74782174	4	RP11-260O18.1	0	ncRNA_intronic	1.076	6	5	15	0	0	0
3:82321534:A:C	rs111549872	3	82321534	C	A	0.2485	1.23423e-06	-0.0120551	0.0024855	0.660603	rs74782174	4	RP11-260O18.1	0	ncRNA_intronic	2.682	7	9	15	0	0	0
3:82323515:A:C	rs7645784	3	82323515	A	C	0.2505	1.57565e-06	-0.0119483	0.00248847	0.65006	rs74782174	4	RP11-260O18.1	0	ncRNA_intronic	4.316	6	9	15	0	0	0
3:82323705:C:T	rs7623924	3	82323705	C	T	0.2485	1.61519e-06	-0.011938	0.0024889	0.660603	rs74782174	4	RP11-260O18.1	0	ncRNA_intronic	2.41	6	9	15	0	0	0
3:82337711:A:G	rs17785989	3	82337711	G	A	0.2485	6.41496e-07	-0.0123682	0.00248438	0.64351	rs74782174	4	RP11-260O18.1	0	ncRNA_intronic	2.706	7	9	15	0	0	0
3:82338248:C:T	rs77529432	3	82338248	C	T	0.2465	1.07468e-06	-0.012118	0.00248445	0.654114	rs74782174	4	RP11-260O18.1	0	ncRNA_intronic	5.616	7	9	15	0	0	0
3:82338450:C:T	rs76045514	3	82338450	T	C	0.2465	1.08209e-06	-0.0121148	0.00248448	0.654114	rs74782174	4	RP11-260O18.1	0	ncRNA_intronic	0.361	7	9	15	0	0	0
3:82345889:A:G	rs35166152	3	82345889	A	G	0.2465	1.28691e-06	-0.0120055	0.00247954	0.654114	rs74782174	4	RP11-260O18.1	0	ncRNA_intronic	8.476	6	15	15	0	0	0
3:82347181:C:CATTT	rs574009245	3	82347181	C	CATTT	0.2455	NA	NA	NA	0.650413	rs74782174	4	RP11-260O18.1	0	ncRNA_intronic	0.689	NA	15	15	0	0	0
3:82349440:A:G	rs113319106	3	82349440	G	A	0.2465	1.64571e-06	-0.011916	0.00248626	0.654114	rs74782174	4	RP11-260O18.1	0	ncRNA_intronic	1.811	7	15	15	0	0	0
3:82349668:C:T	rs142428123	3	82349668	C	T	0.2465	1.9793e-06	-0.0118266	0.00248688	0.654114	rs74782174	4	RP11-260O18.1	0	ncRNA_intronic	2.063	6	15	15	0	0	0
3:82349862:G:T	rs199939355	3	82349862	T	G	0.2525	1.51761e-06	-0.0118967	0.00247384	0.68093	rs74782174	4	RP11-260O18.1	0	ncRNA_intronic	3.114	6	15	15	0	0	0
3:82350370:A:G	rs377245715	3	82350370	G	A	0.2465	1.6842e-06	-0.0119019	0.00248572	0.654114	rs74782174	4	RP11-260O18.1	0	ncRNA_intronic	1.17	7	14	15	0	0	0
3:82350658:C:T	rs112264729	3	82350658	C	T	0.2465	1.55125e-06	-0.0119255	0.0024821	0.654114	rs74782174	4	RP11-260O18.1	0	ncRNA_intronic	2.091	7	9	15	0	0	0
3:82352324:A:G	rs78708799	3	82352324	A	G	0.2465	1.41618e-06	-0.0119761	0.00248324	0.654114	rs74782174	4	RP11-260O18.1	0	ncRNA_intronic	8.718	3a	9	15	0	0	0
3:82353762:A:G	rs80292520	3	82353762	G	A	0.2465	1.8635e-06	-0.0118515	0.00248575	0.654114	rs74782174	4	RP11-260O18.1	0	ncRNA_intronic	2.348	5	9	15	0	0	0
3:82354473:C:T	rs6780904	3	82354473	C	T	0.2465	1.33394e-06	-0.0120009	0.00248223	0.654114	rs74782174	4	RP11-260O18.1	0	ncRNA_intronic	5.455	7	9	15	0	0	0
3:82354877:A:G	rs6781487	3	82354877	G	A	0.2465	1.73356e-06	-0.0118829	0.00248475	0.654114	rs74782174	4	RP11-260O18.1	0	ncRNA_intronic	0.085	5	9	15	0	0	0
3:82361474:C:T	rs56656372	3	82361474	C	T	0.2465	1.44457e-06	-0.0119661	0.00248318	0.654114	rs74782174	4	RP11-260O18.1	0	ncRNA_intronic	0.488	6	15	15	0	0	0
3:82363196:C:T	rs7649805	3	82363196	T	C	0.2465	1.46664e-06	-0.0119579	0.00248306	0.654114	rs74782174	4	RP11-260O18.1	0	ncRNA_intronic	4.056	7	9	15	0	0	0
3:82364419:C:G	rs9844250	3	82364419	C	G	0.2535	3.83247e-06	-0.0114374	0.00247544	0.602002	rs74782174	4	RP11-260O18.1	0	ncRNA_intronic	0.294	7	15	15	0	0	0
3:82364866:G:T	rs59558090	3	82364866	T	G	0.2435	1.49006e-06	-0.0120084	0.00249518	0.644971	rs74782174	4	RP11-260O18.1	0	ncRNA_intronic	1.297	7	7	15	0	0	0
3:82366705:C:T	rs80195764	3	82366705	C	T	0.2435	1.30357e-06	-0.0120681	0.00249378	0.644971	rs74782174	4	RP11-260O18.1	0	ncRNA_intronic	0.588	7	15	15	0	0	0
3:82366744:C:G	rs76425265	3	82366744	G	C	0.2435	1.22414e-06	-0.0120955	0.002493	0.644971	rs74782174	4	RP11-260O18.1	0	ncRNA_intronic	0.837	6	15	15	0	0	0
3:82367946:C:T	rs75603817	3	82367946	C	T	0.2425	1.25748e-06	-0.0120819	0.00249293	0.642279	rs74782174	4	RP11-260O18.1	0	ncRNA_intronic	0.136	6	9	15	0	0	0
3:82373110:T:TGGC	rs201205017	3	82373110	T	TGGC	0.2455	NA	NA	NA	0.651376	rs74782174	4	RP11-260O18.1	0	ncRNA_intronic	1.044	NA	9	15	0	0	0
3:82376029:C:T	rs79771640	3	82376029	T	C	0.2455	1.95375e-06	-0.0118228	0.00248471	0.651376	rs74782174	4	RP11-260O18.1	0	ncRNA_intronic	2.683	6	15	15	0	0	0
3:82390949:C:T	rs79520110	3	82390949	T	C	0.2296	2.32267e-06	-0.0120823	0.00255808	0.604672	rs74782174	4	RP11-260O18.1	0	ncRNA_intronic	3.684	6	9	15	0	0	0
3:82396688:A:G	rs78809550	3	82396688	G	A	0.2296	2.51087e-06	-0.0120438	0.00255852	0.604672	rs74782174	4	RP11-260O18.1	0	ncRNA_intronic	2.121	7	5	15	0	0	0
3:82401787:A:G	rs79979028	3	82401787	A	G	0.2296	2.54388e-06	-0.0120366	0.00255844	0.604672	rs74782174	4	RP11-260O18.1	0	ncRNA_intronic	1.153	7	5	15	0	0	0
3:82402319:A:G	rs74725993	3	82402319	G	A	0.2296	2.53587e-06	-0.0120382	0.00255843	0.604672	rs74782174	4	RP11-260O18.1	0	ncRNA_intronic	0.823	7	5	15	0	0	0
5:50582954:C:T	rs6449538	5	50582954	C	T	0.1988	3.70816e-07	-0.0127395	0.00250607	0.6854	rs10053849	5	CTD-2312P21.1	11385	intergenic	0.9	6	9	15	0	0	0
5:50583089:C:T	rs12521818	5	50583089	C	T	0.1928	6.11408e-07	-0.0127907	0.00256447	0.716151	rs10053849	5	CTD-2312P21.1	11520	intergenic	1.168	7	9	15	0	0	0
5:50584237:C:T	rs4141541	5	50584237	T	C	0.4165	1.07787e-05	-0.00939834	0.0021355	0.897629	rs7349819	5	CTD-2312P21.1	12668	intergenic	1.001	6	9	15	0	0	0
5:50584783:C:G	rs9291732	5	50584783	C	G	0.1918	6.58676e-07	-0.0127462	0.00256294	0.72182	rs10053849	5	CTD-2312P21.1	13214	intergenic	1.067	6	7	15	0	0	0
5:50588359:C:T	rs6449541	5	50588359	C	T	0.1928	5.74989e-07	-0.0128189	0.00256403	0.726165	rs10053849	5	CTD-2312P21.1	16790	intergenic	1.785	6	9	15	0	0	0
5:50590195:G:T	rs7349819	5	50590195	G	T	0.4056	1.87894e-08	-0.0120656	0.00214578	1	rs7349819	5	CTD-2312P21.1	18626	intergenic	5.722	7	14	15	0	0	0
5:50591476:C:T	rs10052407	5	50591476	C	T	0.1928	6.50945e-07	-0.0127457	0.00256167	0.726165	rs10053849	5	CTD-2312P21.1	19907	intergenic	0.679	5	14	15	0	0	0
5:50593076:C:T	rs7711781	5	50593076	C	T	0.1928	8.11127e-07	-0.0126366	0.00256178	0.726165	rs10053849	5	CTD-2312P21.1	21507	intergenic	2.247	6	14	15	0	0	0
5:50595433:C:T	rs1501985	5	50595433	T	C	0.4006	3.16873e-08	-0.0118566	0.00214329	0.980607	rs7349819	5	snoU13	22383	intergenic	0.557	NA	9	15	0	0	0
5:50595723:C:T	rs17398816	5	50595723	C	T	0.1909	7.38006e-07	-0.0126906	0.00256314	0.737648	rs10053849	5	snoU13	22093	intergenic	0.827	7	9	15	0	0	0
5:50597780:G:GA	rs75846706	5	50597780	G	GA	0.1928	NA	NA	NA	0.726165	rs10053849	5	snoU13	20036	intergenic	4.519	NA	5	15	0	0	0
5:50598614:A:T	rs16878735	5	50598614	A	T	0.1928	7.85111e-07	-0.0126529	0.00256177	0.726165	rs10053849	5	snoU13	19202	intergenic	2.059	7	7	15	0	0	0
5:50599470:A:G	rs55867625	5	50599470	A	G	0.1928	NA	NA	NA	0.726165	rs10053849	5	snoU13	18346	intergenic	1.531	7	9	15	0	0	0
5:50599662:A:G	rs72761990	5	50599662	G	A	0.1928	8.08299e-07	-0.0126377	0.00256163	0.726165	rs10053849	5	snoU13	18154	intergenic	0.75	7	9	15	0	0	0
5:50599816:G:T	rs2062721	5	50599816	G	T	0.2127	2.48275e-07	-0.0127566	0.00247264	0.632142	rs10053849	5	snoU13	18000	intergenic	1.246	NA	9	15	0	0	0
5:50600177:A:T	rs10066412	5	50600177	A	T	0.3996	2.93554e-08	-0.0118848	0.00214319	0.976766	rs7349819	5	snoU13	17639	intergenic	0.408	7	9	15	0	0	0
5:50600753:C:T	rs10038825	5	50600753	C	T	0.1998	2.95252e-07	-0.0129014	0.00251659	0.689723	rs10053849	5	snoU13	17063	intergenic	0.384	5	9	15	0	0	0
5:50601535:C:T	rs10071749	5	50601535	T	C	0.1928	3.73516e-07	-0.0130321	0.00256433	0.726165	rs10053849	5	snoU13	16281	intergenic	0.576	6	9	15	0	0	0
5:50602256:C:G	rs142059785	5	50602256	C	G	0.1928	4.03239e-07	-0.0129917	0.00256373	0.726165	rs10053849	5	snoU13	15560	intergenic	0.312	6	9	15	0	0	0
5:50602739:G:T	rs57587038	5	50602739	G	T	0.1928	3.61196e-07	-0.0130512	0.00256487	0.726165	rs10053849	5	snoU13	15077	intergenic	0.222	7	9	15	0	0	0
5:50603530:A:G	rs11505103	5	50603530	G	A	0.1928	7.74651e-07	-0.0126598	0.00256182	0.726165	rs10053849	5	snoU13	14286	intergenic	0.329	6	9	15	0	0	0
5:50603965:C:T	rs370964375	5	50603965	T	C	0.1849	3.08372e-07	-0.0134549	0.00262875	0.681286	rs10053849	5	snoU13	13851	intergenic	0.676	6	14	15	0	0	0
5:50604309:C:T	rs143466268	5	50604309	C	T	0.1928	3.73299e-07	-0.0130299	0.00256383	0.726165	rs10053849	5	snoU13	13507	intergenic	0.497	7	14	15	0	0	0
5:50605000:C:T	rs539002226	5	50605000	C	T	0.1928	3.69701e-07	-0.0130347	0.00256386	0.726165	rs10053849	5	snoU13	12816	intergenic	0.371	NA	14	15	0	0	0
5:50607395:T:TA	rs540271668	5	50607395	T	TA	0.1928	NA	NA	NA	0.735524	rs10053849	5	snoU13	10421	intergenic	1.793	NA	9	15	0	0	0
5:50608685:A:G	rs9291739	5	50608685	G	A	0.1928	7.31612e-07	-0.0126873	0.00256161	0.726165	rs10053849	5	snoU13	9131	intergenic	0.078	6	9	15	0	0	0
5:50609478:C:G	rs11745678	5	50609478	C	G	0.1918	7.50067e-07	-0.0126821	0.00256306	0.711828	rs10053849	5	snoU13	8338	intergenic	15.17	5	7	15	0	0	0
5:50612122:G:T	rs10037647	5	50612122	G	T	0.2008	7.33829e-07	-0.0123711	0.00249806	0.684453	rs10053849	5	snoU13	5694	intergenic	1.405	6	14	15	0	0	0
5:50612871:A:G	rs10059280	5	50612871	G	A	0.1928	7.83951e-07	-0.0126508	0.00256119	0.726165	rs10053849	5	snoU13	4945	intergenic	0.11	7	14	15	0	0	0
5:50615617:G:GTCTCTCTC	rs140469147	5	50615617	G	GTCTCTCTC	0.1819	NA	NA	NA	0.688666	rs10053849	5	snoU13	2199	intergenic	0.04	NA	9	15	0	0	0
5:50615651:T:TAC	rs571647970	5	50615651	T	TAC	0.1909	NA	NA	NA	0.726776	rs10053849	5	snoU13	2165	intergenic	0.519	NA	9	15	0	0	0
5:50617759:C:T	rs876510	5	50617759	C	T	0.2008	6.92515e-07	-0.0123917	0.00249654	0.695219	rs10053849	5	snoU13	57	upstream	10.66	NA	5	15	0	0	0
5:50618895:C:G	rs963194	5	50618895	C	G	0.1879	1.31927e-07	-0.0137289	0.00260201	0.705619	rs10053849	5	snoU13	975	downstream	0.082	7	5	15	0	0	0
5:50618929:C:G	rs963195	5	50618929	C	G	0.1928	5.72102e-07	-0.0128036	0.00256046	0.737024	rs10053849	5	snoU13	1009	intergenic	0.779	6	5	15	0	0	0
5:50619895:A:C	rs10045426	5	50619895	C	A	0.1938	4.79516e-07	-0.0128797	0.00255832	0.741399	rs10053849	5	snoU13	1975	intergenic	0.28	7	5	15	0	0	0
5:50620741:T:TCAA	rs139885530	5	50620741	T	TCAA	0.4046	NA	NA	NA	0.933886	rs7349819	5	snoU13	2821	intergenic	3.647	NA	5	15	0	0	0
5:50620779:C:T	rs10038557	5	50620779	T	C	0.1948	3.5153e-07	-0.0130189	0.00255594	0.735728	rs10053849	5	snoU13	2859	intergenic	6.875	7	5	15	0	0	0
5:50622094:C:T	rs9291746	5	50622094	C	T	0.1938	4.7114e-07	-0.0128782	0.00255632	0.741399	rs10053849	5	snoU13	4174	intergenic	0.024	6	5	15	0	0	0
5:50622582:C:T	rs2217314	5	50622582	T	C	0.1938	4.83126e-07	-0.0128639	0.00255592	0.741399	rs10053849	5	snoU13	4662	intergenic	19.06	5	5	15	0	0	0
5:50622820:G:GAGCAA	rs146362158	5	50622820	GAGCAA	G	0.1938	NA	NA	NA	0.741399	rs10053849	5	snoU13	4900	intergenic	18.88	NA	7	15	0	0	0
5:50625038:A:G	rs2405154	5	50625038	A	G	0.4006	3.35717e-08	-0.0118137	0.00213946	0.957317	rs7349819	5	snoU13	7118	intergenic	5.406	NA	5	15	0	0	0
5:50630064:C:G	rs368831106	5	50630064	C	G	0.2634	1.17246e-09	-0.0150745	0.00247768	1	rs368831106	5	snoU13	12144	intergenic	0.962	7	5	15	0	0	0
5:50630198:C:T	rs372529900	5	50630198	T	C	0.1938	3.77657e-07	-0.012983	0.00255571	0.741399	rs10053849	5	snoU13	12278	intergenic	2.409	6	5	15	0	0	0
5:50631992:A:G	rs10077073	5	50631992	G	A	0.1988	7.44054e-07	-0.0126357	0.00255288	0.713523	rs10053849	5	snoU13	14072	intergenic	0.024	6	5	15	0	0	0
5:50632050:C:T	rs10039627	5	50632050	C	T	0.1938	5.73744e-07	-0.0127735	0.00255472	0.741399	rs10053849	5	snoU13	14130	intergenic	1.579	7	5	15	0	0	0
5:50632741:A:C	rs10040324	5	50632741	C	A	0.1938	5.40081e-07	-0.0128027	0.00255461	0.741399	rs10053849	5	snoU13	14821	intergenic	1.202	7	5	15	0	0	0
5:50632997:A:G	rs6449585	5	50632997	A	G	0.4006	3.52108e-08	-0.0117925	0.00213885	0.957317	rs7349819	5	snoU13	15077	intergenic	1.145	5	5	15	0	0	0
5:50634777:C:T	rs6414788	5	50634777	T	C	0.4006	4.13471e-08	-0.0117303	0.00213857	0.957317	rs7349819	5	snoU13	16857	intergenic	3.811	5	9	15	0	0	0
5:50635643:A:C	rs10037522	5	50635643	A	C	0.4006	3.26723e-08	-0.0118208	0.00213888	0.957317	rs7349819	5	snoU13	17723	intergenic	1.392	7	14	15	0	0	0
5:50636521:G:T	rs9291750	5	50636521	T	G	0.1948	5.61003e-07	-0.0127802	0.00255386	0.736571	rs10053849	5	snoU13	18601	intergenic	2.179	7	14	15	0	0	0
5:50636650:C:T	rs7702670	5	50636650	C	T	0.4006	3.26917e-08	-0.0118224	0.00213922	0.957317	rs7349819	5	snoU13	18730	intergenic	4.848	6	14	15	0	0	0
5:50640597:A:C	rs10067551	5	50640597	A	C	0.4076	2.55195e-07	-0.0109836	0.00213111	0.931094	rs7349819	5	snoU13	22677	intergenic	0.568	6	14	15	0	0	0
5:50644455:C:G	rs2195406	5	50644455	C	G	0.3986	3.72481e-08	-0.0117948	0.00214313	0.949895	rs7349819	5	CTD-2314G24.2	24114	intergenic	1.745	7	9	15	0	0	0
5:50645956:A:G	rs10067157	5	50645956	A	G	0.1938	7.47489e-07	-0.0126501	0.00255626	0.741399	rs10053849	5	CTD-2314G24.2	22613	intergenic	3.074	6	9	15	0	0	0
5:50646056:A:G	rs10073947	5	50646056	G	A	0.1938	6.14557e-07	-0.0127588	0.00255858	0.741399	rs10053849	5	CTD-2314G24.2	22513	intergenic	3.747	7	9	15	0	0	0
5:50647257:A:C	rs9687615	5	50647257	A	C	0.3966	8.90032e-08	-0.0115114	0.00215247	0.942091	rs7349819	5	CTD-2314G24.2	21312	intergenic	1.209	7	9	15	0	0	0
5:50647350:C:T	rs9687742	5	50647350	T	C	0.3996	4.3812e-08	-0.0117318	0.00214283	0.953589	rs7349819	5	CTD-2314G24.2	21219	intergenic	1.147	6	9	15	0	0	0
5:50647670:C:T	rs10063466	5	50647670	C	T	0.1938	7.21105e-07	-0.0126673	0.00255611	0.741399	rs10053849	5	CTD-2314G24.2	20899	intergenic	4.216	7	9	15	0	0	0
5:50648159:C:T	rs4343805	5	50648159	C	T	0.3976	4.31113e-08	-0.0117573	0.00214637	0.938398	rs7349819	5	CTD-2314G24.2	20410	intergenic	1.294	6	9	15	0	0	0
5:50649357:G:T	rs144781991	5	50649357	G	T	0.1938	6.16351e-07	-0.0127771	0.00256253	0.741399	rs10053849	5	CTD-2314G24.2	19212	intergenic	0.654	6	9	15	0	0	0
5:50649562:A:G	rs10075310	5	50649562	A	G	0.1938	6.01485e-07	-0.0127744	0.00255956	0.741399	rs10053849	5	CTD-2314G24.2	19007	intergenic	8.74	7	9	15	0	0	0
5:50650275:A:G	rs12386472	5	50650275	G	A	0.1938	6.1324e-07	-0.0127646	0.00255954	0.741399	rs10053849	5	CTD-2314G24.2	18294	intergenic	0.705	7	15	15	0	0	0
5:50652694:C:T	rs6867206	5	50652694	T	C	0.3996	4.48318e-08	-0.0117241	0.00214303	0.953589	rs7349819	5	CTD-2314G24.2	15875	intergenic	0.535	7	7	15	0	0	0
5:50652823:A:G	rs6881501	5	50652823	G	A	0.3996	3.68383e-08	-0.0117992	0.00214316	0.953589	rs7349819	5	CTD-2314G24.2	15746	intergenic	0.333	7	7	15	0	0	0
5:50653635:C:T	rs6872771	5	50653635	T	C	0.4006	3.89399e-08	-0.0117684	0.00214137	0.957317	rs7349819	5	CTD-2314G24.2	14934	intergenic	1.086	6	14	15	0	0	0
5:50653781:A:G	rs9291757	5	50653781	G	A	0.1938	7.48231e-07	-0.0126526	0.00255686	0.741399	rs10053849	5	CTD-2314G24.2	14788	intergenic	0.011	7	14	15	0	0	0
5:50654382:A:G	rs10055766	5	50654382	A	G	0.1938	7.69607e-07	-0.0126354	0.00255622	0.741399	rs10053849	5	CTD-2314G24.2	14187	intergenic	7.208	5	14	15	0	0	0
5:50654438:A:G	rs2897069	5	50654438	A	G	0.1938	7.62947e-07	-0.0126389	0.00255606	0.741399	rs10053849	5	CTD-2314G24.2	14131	intergenic	7.61	NA	14	15	0	0	0
5:50655574:C:T	rs9291760	5	50655574	C	T	0.1938	7.46044e-07	-0.0126538	0.00255681	0.741399	rs10053849	5	CTD-2314G24.2	12995	intergenic	5.595	7	14	15	0	0	0
5:50656853:A:G	rs2217316	5	50656853	G	A	0.3996	3.82088e-08	-0.0117854	0.00214317	0.953589	rs7349819	5	CTD-2314G24.2	11716	intergenic	8.382	6	14	15	0	0	0
5:50659190:A:C	rs10075800	5	50659190	C	A	0.2207	7.72767e-10	-0.0149545	0.0024314	0.892714	rs10053849	5	CTD-2314G24.2	9379	intergenic	1.258	7	14	15	0	0	0
5:50659788:A:G	rs4865656	5	50659788	G	A	0.3549	6.16669e-06	-0.00982697	0.00217379	0.756039	rs7349819	5	CTD-2314G24.2	8781	intergenic	0.286	7	14	15	0	0	0
5:50661601:A:G	rs4865512	5	50661601	A	G	0.3579	5.18383e-06	-0.00988629	0.00216934	0.757728	rs7349819	5	CTD-2314G24.2	6968	intergenic	3.844	7	13	15	0	0	0
5:50663015:C:T	rs6869470	5	50663015	C	T	0.3559	7.99202e-06	-0.00970389	0.0021731	0.758789	rs7349819	5	CTD-2314G24.2	5554	intergenic	4.813	6	7	15	0	0	0
5:50663550:C:T	rs10055984	5	50663550	C	T	0.2207	9.92912e-10	-0.0148511	0.00243034	0.892714	rs10053849	5	CTD-2314G24.2	5019	intergenic	3.353	5	7	15	0	0	0
5:50665261:G:GGCT	rs10591221	5	50665261	GGCT	G	0.3579	NA	NA	NA	0.757728	rs7349819	5	CTD-2314G24.2	3308	intergenic	2.018	NA	5	15	0	0	0
5:50665516:A:G	rs10056724	5	50665516	A	G	0.2207	1.01165e-09	-0.0148414	0.00242994	0.892714	rs10053849	5	CTD-2314G24.2	3053	intergenic	1.641	6	5	15	0	0	0
5:50665962:A:G	rs10471549	5	50665962	A	G	0.2207	6.51685e-10	-0.0150157	0.00243068	0.892714	rs10053849	5	CTD-2314G24.2	2607	intergenic	0.063	6	5	15	0	0	0
5:50666618:A:G	rs2115322	5	50666618	A	G	0.3579	5.81143e-06	-0.0098284	0.00216809	0.757728	rs7349819	5	CTD-2314G24.2	1951	intergenic	3.57	7	5	15	0	0	0
5:50668150:C:CT	rs59106719	5	50668150	CT	C	0.4046	NA	NA	NA	0.63746	rs7349819	5	CTD-2314G24.2	419	downstream	2.237	NA	5	15	0	0	0
5:50676126:C:T	rs7708866	5	50676126	T	C	0.2207	1.04729e-09	-0.0148283	0.00242999	0.892714	rs10053849	5	CTD-2314G24.2	0	ncRNA_intronic	3.293	5	1	13	1	0	0
5:50680233:A:G	rs4865658	5	50680233	G	A	0.3579	8.78325e-06	-0.00965206	0.00217134	0.751205	rs7349819	5	ISL1	0	intronic	14.72	5	1	13	1	0	0
5:50682065:A:G	rs3792733	5	50682065	G	A	0.2207	1.51853e-09	-0.0146798	0.0024294	0.892714	rs10053849	5	ISL1	0	intronic	7.669	4	1	13	1	0	0
5:50683655:C:T	rs2288468	5	50683655	T	C	0.3588	8.35487e-06	-0.00966872	0.00216984	0.746834	rs7349819	5	ISL1	0	intronic	7.406	4	1	13	1	0	0
5:50684451:C:T	rs3811911	5	50684451	C	T	0.2207	1.34319e-09	-0.0147335	0.00243035	0.892714	rs10053849	5	ISL1	0	intronic	12.9	5	1	13	1	0	0
5:50685505:A:G	rs2303751	5	50685505	A	G	0.3598	9.35769e-06	-0.00962071	0.00217095	0.742481	rs7349819	5	ISL1	0	exonic	8.986	2b	1	13	1	0	0
5:50686582:C:T	rs6859394	5	50686582	T	C	0.3588	9.45833e-06	-0.00961292	0.00217032	0.746834	rs7349819	5	ISL1	0	intronic	14.18	4	1	13	1	0	0
5:50688533:C:G	rs991216	5	50688533	C	G	0.3588	8.98286e-06	-0.00963821	0.00217058	0.746834	rs7349819	5	ISL1	0	intronic	8.883	4	1	13	1	0	0
5:50688801:A:G	rs991217	5	50688801	G	A	0.3588	9.10326e-06	-0.00963197	0.00217058	0.746834	rs7349819	5	ISL1	0	intronic	0.717	4	1	13	1	0	0
5:50690278:G:GAA	rs3033046	5	50690278	G	GAA	0.341	NA	NA	NA	0.686642	rs7349819	5	ISL1	0	UTR3	13.11	NA	4	14	1	0	0
5:50691723:C:G	rs6861877	5	50691723	G	C	0.3588	1.10636e-05	-0.00953909	0.00217028	0.746834	rs7349819	5	ISL1	1158	intergenic	13.96	7	1	13	1	0	0
5:50692023:G:GTTTGTTTTTTGT	5:50692023:G:GTTTGTTTTTTGT	5	50692023	G	GTTTGTTTTTTGT	0.08648	NA	NA	NA	0.670338	rs10053849	5	ISL1	1458	intergenic	0.88	NA	1	13	1	0	0
5:50692023:G:GTTTGTTTTCTGT	5:50692023:G:GTTTGTTTTCTGT	5	50692023	G	GTTTGTTTTCTGT	0.000994	NA	NA	NA	0.670338	rs10053849	5	ISL1	1458	NA	0.88	NA	1	13	1	0	0
5:50692023:G:GTTTGTTT	5:50692023:G:GTTTGTTT	5	50692023	G	GTTTGTTT	0.2704	NA	NA	NA	0.670338	rs10053849	5	ISL1	1458	NA	1.002	NA	1	13	1	0	0
5:50693176:A:G	rs7709134	5	50693176	G	A	0.3588	1.16572e-05	-0.0095145	0.00217029	0.746834	rs7349819	5	ISL1	2611	intergenic	8.017	5	2	13	1	0	0
5:50693443:T:TAA	rs147689310	5	50693443	TAA	T	0.3569	NA	NA	NA	0.724494	rs7349819	5	ISL1	2878	intergenic	2.191	NA	1	13	1	0	0
5:50694579:A:G	rs10040820	5	50694579	A	G	0.3588	9.39331e-06	-0.00961736	0.00217059	0.746834	rs7349819	5	ISL1	4014	intergenic	2.081	4	1	13	1	0	0
5:50695877:A:G	rs6895297	5	50695877	G	A	0.3588	9.33013e-06	-0.00962097	0.00217069	0.746834	rs7349819	5	ISL1	5312	intergenic	8.68	7	1	13	1	0	0
5:50696911:C:CA	rs570803992	5	50696911	C	CA	0.2068	NA	NA	NA	0.833431	rs10053849	5	ISL1	6346	intergenic	3.074	NA	5	14	1	0	0
5:50696922:A:T	rs6449608	5	50696922	T	A	0.3579	7.84001e-06	-0.00971815	0.00217429	0.743431	rs7349819	5	ISL1	6357	intergenic	1.466	6	5	14	1	0	0
5:50696967:A:T	rs6449609	5	50696967	T	A	0.3579	1.00914e-05	-0.00958552	0.00217099	0.743431	rs7349819	5	ISL1	6402	intergenic	1.84	6	5	14	1	0	0
5:50697761:T:TA	rs10939943	5	50697761	T	TA	0.3588	NA	NA	NA	0.746834	rs7349819	5	ISL1	7196	intergenic	9.21	NA	5	14	1	0	0
5:50698339:C:T	rs6449610	5	50698339	T	C	0.3588	9.32144e-06	-0.00962173	0.00217077	0.746834	rs7349819	5	HMGB1P47	7111	intergenic	3.545	4	5	14	1	0	0
5:50699552:A:G	rs4865662	5	50699552	A	G	0.3588	1.13402e-05	-0.00952892	0.00217061	0.746834	rs7349819	5	HMGB1P47	5898	intergenic	7.002	7	5	14	1	0	0
5:50700597:A:G	rs10041392	5	50700597	A	G	0.3588	1.05879e-05	-0.00956169	0.00217071	0.746834	rs7349819	5	HMGB1P47	4853	intergenic	1.433	7	5	15	0	0	0
5:50701102:C:T	rs6449612	5	50701102	C	T	0.3588	9.13707e-06	-0.0096322	0.00217102	0.746834	rs7349819	5	HMGB1P47	4348	intergenic	2.085	7	5	15	0	0	0
5:50701139:C:T	rs973860	5	50701139	C	T	0.3588	9.08065e-06	-0.00963515	0.00217103	0.746834	rs7349819	5	HMGB1P47	4311	intergenic	0.249	NA	5	15	0	0	0
5:50701750:A:T	rs6874700	5	50701750	T	A	0.3429	6.57055e-06	-0.00990699	0.00219803	0.693102	rs7349819	5	HMGB1P47	3700	intergenic	10.17	5	5	15	0	0	0
5:50702024:A:G	rs10076515	5	50702024	G	A	0.3588	1.05387e-05	-0.00956445	0.00217084	0.746834	rs7349819	5	HMGB1P47	3426	intergenic	13.34	6	5	15	0	0	0
5:50702964:C:T	rs4865663	5	50702964	C	T	0.3579	7.73496e-06	-0.00972228	0.00217381	0.744102	rs7349819	5	HMGB1P47	2486	intergenic	1.971	5	5	15	0	0	0
5:50703285:A:C	rs1158641	5	50703285	C	A	0.3588	1.10461e-05	-0.00954298	0.00217099	0.746834	rs7349819	5	HMGB1P47	2165	intergenic	0.548	6	5	15	0	0	0
5:50703933:C:G	rs6861333	5	50703933	C	G	0.3579	8.84139e-06	-0.00964564	0.00217059	0.744102	rs7349819	5	HMGB1P47	1517	intergenic	1.151	7	5	15	0	0	0
5:50705034:C:T	rs6867226	5	50705034	C	T	0.2197	1.04728e-09	-0.014838	0.00243158	0.909141	rs10053849	5	HMGB1P47	416	downstream	8.396	6	5	15	0	0	0
5:50706499:A:G	rs28664909	5	50706499	G	A	0.3569	7.43055e-06	-0.00972944	0.00217125	0.740707	rs7349819	5	HMGB1P47	459	upstream	4.741	7	5	15	0	0	0
5:50706863:C:CA	rs5867748	5	50706863	CA	C	0.3579	NA	NA	NA	0.744102	rs7349819	5	HMGB1P47	823	upstream	0.575	NA	5	15	0	0	0
5:50707320:T:TTTTGTGGTTTCC	rs139146584	5	50707320	TTTTGTGGTTTCC	T	0.3419	NA	NA	NA	0.69065	rs7349819	5	HMGB1P47	1280	intergenic	9.074	NA	5	15	0	0	0
5:50709369:C:G	rs6449622	5	50709369	C	G	0.3579	8.39859e-06	-0.00967076	0.00217085	0.744102	rs7349819	5	HMGB1P47	3329	intergenic	0.389	7	5	15	0	0	0
5:50712332:C:G	rs6449623	5	50712332	C	G	0.3579	8.9003e-06	-0.00964376	0.00217086	0.744102	rs7349819	5	HMGB1P47	6292	intergenic	0.578	5	5	15	0	0	0
5:50713301:A:AT	rs34833414	5	50713301	A	AT	0.2207	NA	NA	NA	0.881795	rs10053849	5	HMGB1P47	7261	intergenic	1.148	NA	5	15	0	0	0
5:50713524:C:CTTAG	rs112416275	5	50713524	C	CTTAG	0.3588	NA	NA	NA	0.739744	rs7349819	5	HMGB1P47	7484	intergenic	1.557	NA	7	15	0	0	0
5:50714556:A:G	rs7713979	5	50714556	A	G	0.3579	6.49349e-06	-0.00979179	0.00217126	0.736334	rs7349819	5	HMGB1P47	8516	intergenic	6.028	5	14	15	0	0	0
5:50715073:T:TA	rs34679446	5	50715073	T	TA	0.3588	NA	NA	NA	0.739744	rs7349819	5	CTD-2335O3.2	8756	intergenic	1.076	NA	13	15	0	0	0
5:50715254:A:G	rs9291766	5	50715254	G	A	0.3588	5.93797e-06	-0.00983189	0.00217104	0.739744	rs7349819	5	CTD-2335O3.2	8575	intergenic	2.575	6	13	15	0	0	0
5:50717793:C:T	rs9291768	5	50717793	C	T	0.3419	4.75793e-06	-0.0100524	0.00219711	0.69065	rs7349819	5	CTD-2335O3.2	6036	intergenic	3.488	7	14	15	0	0	0
5:50717827:A:G	rs9291769	5	50717827	A	G	0.336	5.51754e-06	-0.0101179	0.00222658	0.675816	rs7349819	5	CTD-2335O3.2	6002	intergenic	0.746	6	14	15	0	0	0
5:50718216:A:G	rs10454819	5	50718216	G	A	0.3419	5.05679e-06	-0.0100262	0.00219752	0.69065	rs7349819	5	CTD-2335O3.2	5613	intergenic	2.501	7	14	15	0	0	0
5:50718769:A:G	rs10454820	5	50718769	G	A	0.3588	7.7933e-06	-0.00970265	0.0021702	0.739744	rs7349819	5	CTD-2335O3.2	5060	intergenic	2.486	7	14	15	0	0	0
5:50719408:G:T	rs9291770	5	50719408	T	G	0.3588	7.73449e-06	-0.00970537	0.00217002	0.739744	rs7349819	5	CTD-2335O3.2	4421	intergenic	2.218	6	9	15	0	0	0
5:50720443:A:T	rs28557169	5	50720443	T	A	0.2197	1.15226e-09	-0.0147946	0.00243056	0.909141	rs10053849	5	CTD-2335O3.2	3386	intergenic	1.275	7	7	15	0	0	0
5:50721742:A:G	rs10066455	5	50721742	G	A	0.3588	7.67762e-06	-0.00970813	0.00216988	0.739744	rs7349819	5	CTD-2335O3.2	2087	intergenic	3.901	7	9	15	0	0	0
5:50721825:G:T	rs10066521	5	50721825	G	T	0.3588	6.58276e-06	-0.00978033	0.00217012	0.739744	rs7349819	5	CTD-2335O3.2	2004	intergenic	4.657	6	9	15	0	0	0
5:50722238:A:C	rs4865664	5	50722238	A	C	0.3588	7.50237e-06	-0.00971817	0.00216973	0.739744	rs7349819	5	CTD-2335O3.2	1591	intergenic	0.266	7	14	15	0	0	0
5:50722381:A:G	rs62368261	5	50722381	G	A	0.3588	6.35237e-06	-0.00979606	0.00216997	0.739744	rs7349819	5	CTD-2335O3.2	1448	intergenic	0.722	7	14	15	0	0	0
5:50723284:A:AT	rs141801180	5	50723284	AT	A	0.2237	NA	NA	NA	0.88735	rs10053849	5	CTD-2335O3.2	545	downstream	0.857	NA	14	15	0	0	0
5:50724774:A:G	rs10939954	5	50724774	A	G	0.3588	6.70588e-06	-0.00977044	0.00216982	0.739744	rs7349819	5	CTD-2335O3.2	512	upstream	1.773	6	14	15	0	0	0
5:50727004:A:G	rs10939957	5	50727004	G	A	0.2197	1.21869e-09	-0.0147713	0.00243031	0.909141	rs10053849	5	CTD-2335O3.2	2742	intergenic	1.91	7	14	15	0	0	0
5:50728061:A:T	rs138645655	5	50728061	A	T	0.2406	2.36112e-08	-0.0132512	0.00237334	0.793582	rs10053849	5	CTD-2335O3.2	3799	intergenic	5.298	7	14	15	0	0	0
5:50728063:A:T	rs200354457	5	50728063	A	T	0.2197	5.57493e-09	-0.014658	0.00251459	0.887299	rs10053849	5	CTD-2335O3.2	3801	intergenic	0.273	7	14	15	0	0	0
5:50731126:A:AATTG	rs10610412	5	50731126	AATTG	A	0.2197	NA	NA	NA	0.909141	rs10053849	5	CTD-2335O3.2	6864	intergenic	1.926	NA	5	15	0	0	0
5:50731380:A:T	rs7714281	5	50731380	T	A	0.3579	7.2498e-06	-0.00973119	0.0021691	0.737032	rs7349819	5	CTD-2335O3.2	7118	intergenic	4.37	6	5	15	0	0	0
5:50731536:C:T	rs7714459	5	50731536	T	C	0.3549	6.45036e-06	-0.00979285	0.00217082	0.727569	rs7349819	5	CTD-2335O3.2	7274	intergenic	3.118	6	7	15	0	0	0
5:50733422:A:G	rs10043658	5	50733422	A	G	0.3579	5.92792e-06	-0.00982881	0.00217019	0.737032	rs7349819	5	CTD-2335O3.2	9160	intergenic	1.451	6	5	15	0	0	0
5:50734335:C:G	rs10041557	5	50734335	C	G	0.3569	6.41208e-06	-0.00979912	0.0021716	0.733629	rs7349819	5	CTD-2335O3.2	10073	intergenic	0.253	7	5	15	0	0	0
5:50734414:C:T	rs6891088	5	50734414	T	C	0.3579	5.86467e-06	-0.00983264	0.00216995	0.737032	rs7349819	5	CTD-2335O3.2	10152	intergenic	3.267	7	5	15	0	0	0
5:50734670:A:G	rs16875094	5	50734670	A	G	0.2197	1.32981e-09	-0.0147456	0.00243169	0.909141	rs10053849	5	CTD-2335O3.2	10408	intergenic	8.854	6	5	15	0	0	0
5:50734787:A:G	rs6865525	5	50734787	G	A	0.3569	5.47937e-06	-0.00986437	0.00217008	0.733629	rs7349819	5	CTD-2335O3.2	10525	intergenic	8.587	7	5	15	0	0	0
5:50735905:C:T	rs7733960	5	50735905	C	T	0.3579	5.88984e-06	-0.00983013	0.00216983	0.737032	rs7349819	5	CTD-2335O3.3	11086	intergenic	5.285	7	14	15	0	0	0
5:50736314:C:T	rs11951998	5	50736314	T	C	0.3579	7.30482e-06	-0.00972974	0.00216955	0.737032	rs7349819	5	CTD-2335O3.3	10677	intergenic	6.214	6	14	15	0	0	0
5:50737159:A:G	rs10040678	5	50737159	G	A	0.3569	5.53684e-06	-0.00985689	0.00216949	0.733629	rs7349819	5	CTD-2335O3.3	9832	intergenic	0.962	7	14	15	0	0	0
5:50737297:C:T	rs10039350	5	50737297	T	C	0.3549	6.23949e-06	-0.00980804	0.0021708	0.727569	rs7349819	5	CTD-2335O3.3	9694	intergenic	0.207	7	14	15	0	0	0
5:50737629:A:T	rs4865666	5	50737629	A	T	0.3579	6.7845e-06	-0.00975963	0.00216861	0.737032	rs7349819	5	CTD-2335O3.3	9362	intergenic	1.829	7	14	15	0	0	0
5:50737991:A:G	rs7705789	5	50737991	G	A	0.3569	5.68289e-06	-0.00984152	0.00216872	0.733629	rs7349819	5	CTD-2335O3.3	9000	intergenic	1.326	6	14	15	0	0	0
5:50738088:A:G	rs13356912	5	50738088	A	G	0.3579	6.06402e-06	-0.00981113	0.00216858	0.737032	rs7349819	5	CTD-2335O3.3	8903	intergenic	6.268	7	14	15	0	0	0
5:50738447:C:T	rs10939960	5	50738447	C	T	0.3579	6.42629e-06	-0.00978344	0.00216835	0.737032	rs7349819	5	CTD-2335O3.3	8544	intergenic	5.799	7	14	15	0	0	0
5:50738478:A:C	rs10939961	5	50738478	C	A	0.3579	6.01567e-06	-0.00981421	0.00216845	0.737032	rs7349819	5	CTD-2335O3.3	8513	intergenic	0.464	6	14	15	0	0	0
5:50739152:A:C	rs10039723	5	50739152	A	C	0.3569	5.77675e-06	-0.00983923	0.00216987	0.733629	rs7349819	5	CTD-2335O3.3	7839	intergenic	2.63	6	9	15	0	0	0
5:50739735:C:T	rs7717071	5	50739735	C	T	0.3569	6.78121e-06	-0.00976894	0.00217063	0.733629	rs7349819	5	CTD-2335O3.3	7256	intergenic	0.251	7	9	15	0	0	0
5:50740885:C:T	rs7722654	5	50740885	C	T	0.2247	1.0018e-09	-0.0148666	0.00243344	0.935233	rs10053849	5	CTD-2335O3.3	6106	intergenic	2.025	5	7	15	0	0	0
5:50741017:C:G	rs7721741	5	50741017	G	C	0.3628	9.37183e-06	-0.00962119	0.00217121	0.709335	rs7349819	5	CTD-2335O3.3	5974	intergenic	1.163	7	9	15	0	0	0
5:50741972:C:T	rs10061466	5	50741972	C	T	0.2386	4.62003e-09	-0.01389	0.00237013	0.865333	rs10053849	5	CTD-2335O3.3	5019	intergenic	11.73	7	14	15	0	0	0
5:50742575:C:T	rs9291777	5	50742575	C	T	0.2247	1.45572e-09	-0.0147	0.00243	0.935483	rs10053849	5	CTD-2335O3.3	4416	intergenic	0.114	6	7	15	0	0	0
5:50743281:A:G	rs7719442	5	50743281	A	G	0.2396	4.05498e-09	-0.0139415	0.00237017	0.87055	rs10053849	5	CTD-2335O3.3	3710	intergenic	3.155	4	5	15	0	0	0
5:50743828:A:T	rs4538574	5	50743828	A	T	0.2256	1.378e-09	-0.0147215	0.00243002	0.940709	rs10053849	5	CTD-2335O3.3	3163	intergenic	2.11	6	5	15	0	0	0
5:50746191:A:G	rs7720488	5	50746191	G	A	0.2256	1.24618e-09	-0.0147625	0.00243029	0.940709	rs10053849	5	CTD-2335O3.3	800	upstream	0.365	7	14	15	0	0	0
5:50747502:A:C	rs10939963	5	50747502	A	C	0.3638	1.02176e-05	-0.00958159	0.00217143	0.705939	rs7349819	5	CTD-2335O3.3	0	ncRNA_intronic	5.17	6	14	15	0	0	0
5:50748173:C:T	rs4865667	5	50748173	C	T	0.3638	9.69411e-06	-0.00960696	0.00217158	0.705939	rs7349819	5	CTD-2335O3.3	0	ncRNA_intronic	3.973	6	14	15	0	0	0
5:50748359:A:G	rs4865668	5	50748359	A	G	0.2256	9.46399e-10	-0.0148706	0.00243048	0.940709	rs10053849	5	CTD-2335O3.3	0	ncRNA_intronic	4.812	7	14	15	0	0	0
5:50749369:C:CT	rs576114547	5	50749369	CT	C	0.2664	NA	NA	NA	0.736695	rs10053849	5	CTD-2335O3.3	0	ncRNA_intronic	1.735	NA	9	15	0	0	0
5:50755613:C:G	rs9283702	5	50755613	C	G	0.2425	4.36878e-09	-0.0139197	0.00237144	0.866193	rs10053849	5	CTD-2335O3.3	0	ncRNA_intronic	2.129	5	7	15	0	0	0
5:50757865:A:T	rs6864170	5	50757865	T	A	0.2396	3.68114e-09	-0.0139952	0.00237284	0.87055	rs10053849	5	CTD-2335O3.3	0	ncRNA_exonic	0.011	6	5	15	0	0	0
5:50759020:A:G	rs10471584	5	50759020	G	A	0.2286	7.11435e-10	-0.0149876	0.0024316	0.935197	rs10053849	5	CTD-2335O3.3	1096	intergenic	5.55	7	5	15	0	0	0
5:50761593:A:G	rs10038238	5	50761593	A	G	0.4016	5.12156e-08	-0.0117239	0.00215229	0.91531	rs9291783	5	CTD-2335O3.3	3669	intergenic	4.692	6	2	15	0	0	0
5:50762571:G:T	rs6865767	5	50762571	G	T	0.337	5.956e-08	-0.0121468	0.002241	0.707461	rs9291783	5	CTD-2335O3.3	4647	intergenic	0.046	6	5	15	0	0	0
5:50764016:C:CT	rs5867749	5	50764016	CT	C	0.2306	NA	NA	NA	1	rs10053849	5	CTD-2335O3.3	6092	intergenic	1.294	NA	7	15	0	0	0
5:50764649:A:G	rs9885436	5	50764649	G	A	0.2306	4.00169e-10	-0.01513	0.0024192	1	rs10053849	5	CTD-2335O3.3	6725	intergenic	0.054	7	7	15	0	0	0
5:50768011:C:T	rs7448043	5	50768011	T	C	0.2326	4.28189e-10	-0.0150859	0.00241624	0.989148	rs10053849	5	CTD-2335O3.3	10087	intergenic	5.603	5	5	15	0	0	0
5:50768084:A:G	rs9291783	5	50768084	A	G	0.4105	1.38536e-08	-0.0121788	0.00214591	1	rs9291783	5	CTD-2335O3.3	10160	intergenic	2.264	7	5	15	0	0	0
5:50768228:A:G	rs1025050	5	50768228	A	G	0.3489	1.32186e-07	-0.0116549	0.00220907	0.752562	rs9291783	5	CTD-2335O3.3	10304	intergenic	0.004	6	5	15	0	0	0
5:50770499:G:GT	rs60254173	5	50770499	G	GT	0.2326	NA	NA	NA	0.989148	rs10053849	5	CTD-2335O3.3	12575	intergenic	2.201	NA	5	15	0	0	0
5:50772554:C:T	rs2161592	5	50772554	C	T	0.2306	3.52903e-10	-0.0151744	0.00241873	1	rs10053849	5	CTD-2335O3.3	14630	intergenic	0.587	NA	5	15	0	0	0
5:50772920:A:G	rs2161591	5	50772920	G	A	0.2306	3.5982e-10	-0.015168	0.00241887	1	rs10053849	5	CTD-2335O3.3	14996	intergenic	0.153	NA	14	15	0	0	0
5:50773488:A:T	rs11747876	5	50773488	A	T	0.2306	3.49087e-10	-0.0151787	0.00241875	1	rs10053849	5	CTD-2335O3.3	15564	intergenic	14.19	7	14	15	0	0	0
5:50774090:A:T	rs16878913	5	50774090	A	T	0.3469	1.11615e-07	-0.0117287	0.00221011	0.739159	rs9291783	5	CTD-2335O3.3	16166	intergenic	3.966	7	14	15	0	0	0
5:50777542:C:T	rs2059225	5	50777542	T	C	0.4085	1.8982e-08	-0.012063	0.002146	0.983362	rs9291783	5	CTD-2335O3.3	19618	intergenic	1.855	NA	5	15	0	0	0
5:50777596:A:G	rs2059224	5	50777596	G	A	0.2316	3.40661e-10	-0.0151893	0.00241898	0.994555	rs10053849	5	CTD-2335O3.3	19672	intergenic	0.571	NA	5	15	0	0	0
5:50777682:A:G	rs4865671	5	50777682	A	G	0.3469	1.13878e-07	-0.011722	0.00221037	0.739159	rs9291783	5	CTD-2335O3.3	19758	intergenic	7.688	7	5	15	0	0	0
5:50778740:C:CT	rs61218992	5	50778740	C	CT	0.2306	NA	NA	NA	1	rs10053849	5	CTD-2335O3.3	20816	intergenic	5.854	NA	1	15	0	0	0
5:50779815:G:GA	rs61502888	5	50779815	GA	G	0.3489	NA	NA	NA	0.729654	rs9291783	5	CTD-2335O3.3	21891	intergenic	0.484	NA	5	15	0	0	0
5:50780387:A:C	rs1559280	5	50780387	C	A	0.2306	3.19121e-10	-0.0152093	0.00241825	1	rs10053849	5	CTD-2335O3.3	22463	intergenic	0.042	NA	5	15	0	0	0
5:50781062:A:G	rs10053849	5	50781062	G	A	0.2306	2.77901e-10	-0.0152681	0.00241935	1	rs10053849	5	CTD-2335O3.3	23138	intergenic	3.683	7	7	15	0	0	0
5:50781110:G:T	rs1559279	5	50781110	T	G	0.2306	2.94793e-10	-0.0152409	0.00241855	1	rs10053849	5	CTD-2335O3.3	23186	intergenic	4.983	NA	7	15	0	0	0
5:50781284:C:T	rs1025051	5	50781284	T	C	0.3469	1.08309e-07	-0.0117413	0.00221021	0.739159	rs9291783	5	CTD-2335O3.3	23360	intergenic	6.435	5	5	15	0	0	0
5:50781314:C:T	rs6899166	5	50781314	T	C	0.2306	3.23664e-10	-0.0152049	0.00241839	1	rs10053849	5	CTD-2335O3.3	23390	intergenic	13.69	5	5	15	0	0	0
5:50781964:A:G	rs11960393	5	50781964	A	G	0.2306	3.30424e-10	-0.0151973	0.00241843	1	rs10053849	5	CTD-2335O3.3	24040	intergenic	0.716	7	5	15	0	0	0
5:50784219:C:CT	rs10708263	5	50784219	CT	C	0.2346	NA	NA	NA	0.97845	rs10053849	5	CTD-2335O3.3	26295	intergenic	7.892	NA	2	15	0	0	0
5:50784446:C:G	rs6891370	5	50784446	C	G	0.3469	1.00925e-07	-0.0117702	0.00221029	0.739159	rs9291783	5	CTD-2335O3.3	26522	intergenic	0.051	7	5	15	0	0	0
5:50784939:A:AT	rs147686481	5	50784939	A	AT	0.3469	NA	NA	NA	0.739159	rs9291783	5	CTD-2335O3.3	27015	intergenic	7.306	NA	5	15	0	0	0
5:50786874:A:T	rs7733260	5	50786874	A	T	0.3588	3.89695e-07	-0.0111476	0.00219699	0.686539	rs9291783	5	CTD-2335O3.3	28950	intergenic	2.095	7	5	15	0	0	0
5:50788266:A:C	rs56767241	5	50788266	C	A	0.2416	2.28375e-09	-0.014277	0.00238891	0.942924	rs10053849	5	CTD-2335O3.3	30342	intergenic	1.698	7	5	15	0	0	0
5:50788606:A:G	rs9291789	5	50788606	A	G	0.3579	3.70386e-07	-0.0111693	0.00219708	0.691042	rs9291783	5	CTD-2335O3.3	30682	intergenic	3.93	7	5	15	0	0	0
5:50789039:C:T	rs12521852	5	50789039	C	T	0.3579	4.46781e-07	-0.0110925	0.00219742	0.691042	rs9291783	5	CTD-2335O3.3	31115	intergenic	2.129	3a	5	15	0	0	0
5:50790356:C:T	rs10045593	5	50790356	C	T	0.2425	3.22535e-09	-0.0141636	0.00239256	0.937937	rs10053849	5	CTD-2335O3.3	32432	intergenic	1.274	6	5	15	0	0	0
5:50791118:A:G	rs7734399	5	50791118	G	A	0.2406	7.1557e-11	-0.0157102	0.00241045	0.896122	rs10053849	5	CTD-2335O3.3	33194	intergenic	3.052	6	7	15	0	0	0
5:50791327:C:T	rs10060277	5	50791327	T	C	0.2455	4.1476e-11	-0.0157091	0.00238055	0.913444	rs10053849	5	CTD-2335O3.3	33403	intergenic	1.377	7	5	15	0	0	0
5:50791584:A:G	rs7446508	5	50791584	A	G	0.2455	4.06196e-11	-0.0157166	0.00238057	0.913444	rs10053849	5	CTD-2335O3.3	33660	intergenic	20.4	4	5	15	0	0	0
5:50792240:A:G	rs66507130	5	50792240	G	A	0.2445	5.54863e-11	-0.0156068	0.00238067	0.918278	rs10053849	5	CTD-2335O3.3	34316	intergenic	2.044	7	5	15	0	0	0
5:50792294:A:T	rs72763871	5	50792294	T	A	0.2435	3.71649e-11	-0.0157625	0.00238278	0.922588	rs10053849	5	CTD-2335O3.3	34370	intergenic	2.452	5	5	15	0	0	0
5:50801564:A:G	rs1423617	5	50801564	G	A	0.2237	6.08521e-09	-0.0143108	0.00246121	0.793742	rs10053849	5	CTD-2335O3.3	43640	intergenic	1.715	NA	9	15	0	0	0
5:50803801:A:G	rs62365476	5	50803801	G	A	0.2863	8.72609e-09	-0.0132062	0.00229515	0.81955	rs62365541	5	CTD-2335O3.3	45877	intergenic	4.279	7	14	15	0	0	0
5:50812738:C:T	rs10052591	5	50812738	T	C	0.4145	5.57809e-07	-0.0107065	0.00213899	0.665584	rs62365541	5	CTD-2335O3.3	54814	intergenic	1.514	7	14	15	0	0	0
5:50814632:A:G	rs2068701	5	50814632	A	G	0.4145	5.72286e-07	-0.0106955	0.00213891	0.665584	rs62365541	5	CTD-2335O3.3	56708	intergenic	12.07	5	9	15	0	0	0
5:50817342:C:T	rs1035513	5	50817342	C	T	0.3072	6.79601e-11	-0.0146481	0.00224481	0.874229	rs62365541	5	CTD-2335O3.3	59418	intergenic	0.064	NA	7	15	0	0	0
5:50817668:A:C	rs1904445	5	50817668	A	C	0.3072	5.96254e-11	-0.0146883	0.00224425	0.874229	rs62365541	5	CTD-2335O3.3	59744	intergenic	9.75	NA	7	15	0	0	0
5:50819602:A:G	rs10471597	5	50819602	A	G	0.3072	6.19567e-11	-0.0146692	0.00224329	0.874229	rs62365541	5	CTD-2335O3.3	61678	intergenic	2.622	6	14	15	0	0	0
5:50820910:A:G	rs1479615	5	50820910	A	G	0.3072	6.74382e-11	-0.0146422	0.00224351	0.874229	rs62365541	5	CTD-2335O3.3	62986	intergenic	4.506	NA	14	15	0	0	0
5:50821338:A:T	rs986714	5	50821338	A	T	0.4284	7.17736e-07	-0.0105393	0.00212631	0.624284	rs62365541	5	CTD-2335O3.3	63414	intergenic	8.908	7	14	15	0	0	0
5:50825829:C:T	rs6894368	5	50825829	C	T	0.2863	7.9791e-09	-0.0132224	0.00229195	0.81955	rs62365541	5	CTD-2335O3.3	67905	intergenic	3.055	6	14	15	0	0	0
5:50826507:C:T	rs6858981	5	50826507	C	T	0.2853	6.60528e-09	-0.0132987	0.00229255	0.816098	rs62365541	5	CTD-2335O3.3	68583	intergenic	0.727	NA	14	15	0	0	0
5:50828866:C:T	rs6896357	5	50828866	T	C	0.3231	1.43841e-10	-0.0141794	0.0022114	0.807882	rs62365541	5	CTD-2335O3.3	70942	intergenic	1.905	6	14	15	0	0	0
5:50829118:A:G	rs4865513	5	50829118	A	G	0.3072	6.56954e-11	-0.0146502	0.00224339	0.874229	rs62365541	5	CTD-2335O3.3	71194	intergenic	6.28	6	14	15	0	0	0
5:50831059:A:ATG	rs149075821	5	50831059	A	ATG	0.3012	NA	NA	NA	0.850056	rs62365541	5	CTD-2335O3.3	73135	intergenic	0.415	NA	9	15	0	0	0
5:50832849:A:C	rs7714549	5	50832849	A	C	0.2863	5.78565e-09	-0.013352	0.00229298	0.81955	rs62365541	5	CTD-2335O3.3	74925	intergenic	3.245	5	9	15	0	0	0
5:50833850:C:T	rs10461491	5	50833850	T	C	0.3002	1.49603e-08	-0.0127575	0.00225311	0.757884	rs62365541	5	CTD-2335O3.3	75926	intergenic	2.15	7	9	15	0	0	0
5:50836381:A:ACT	rs140382268	5	50836381	A	ACT	0.3191	NA	NA	NA	0.80707	rs62365541	5	CTD-2335O3.3	78457	intergenic	0.66	NA	14	15	0	0	0
5:50840099:C:G	rs1479613	5	50840099	C	G	0.3002	1.66047e-08	-0.0127185	0.00225336	0.757884	rs62365541	5	CTD-2335O3.3	82175	intergenic	0.428	5	7	15	0	0	0
5:50846455:A:T	rs2405693	5	50846455	T	A	0.3032	1.20462e-10	-0.0149104	0.00231566	0.857932	rs62365541	5	CTD-2335O3.3	88531	intergenic	0.421	6	14	15	0	0	0
5:50846456:A:T	rs2405692	5	50846456	T	A	0.3072	1.58088e-10	-0.0148106	0.00231504	0.865976	rs62365541	5	CTD-2335O3.3	88532	intergenic	0.083	6	14	15	0	0	0
5:50857657:C:T	rs7717151	5	50857657	C	T	0.3072	6.74939e-11	-0.0146463	0.00224418	0.874229	rs62365541	5	CTD-2335O3.3	99733	intergenic	1.442	6	14	15	0	0	0
5:50860339:A:G	rs918634	5	50860339	A	G	0.3082	6.12123e-11	-0.0146702	0.00224283	0.870198	rs62365541	5	CTD-2335O3.3	102415	intergenic	0.398	6	9	15	0	0	0
5:50866839:A:G	rs1862616	5	50866839	A	G	0.3082	1.30642e-10	-0.0144144	0.00224293	0.870198	rs62365541	5	CTD-2335O3.3	108915	intergenic	10.45	NA	14	15	0	0	0
5:50868234:A:T	rs35092886	5	50868234	A	T	0.3082	1.08679e-10	-0.0144774	0.00224297	0.870198	rs62365541	5	CTD-2335O3.3	110310	intergenic	0.002	6	14	15	0	0	0
5:50869087:A:G	rs16879013	5	50869087	A	G	0.3082	1.0703e-10	-0.0144824	0.00224294	0.870198	rs62365541	5	CTD-2335O3.3	111163	intergenic	4.589	6	9	15	0	0	0
5:50870299:C:T	rs6449739	5	50870299	T	C	0.3082	9.53449e-11	-0.0145196	0.00224263	0.870198	rs62365541	5	CTD-2335O3.3	112375	intergenic	6.219	6	7	15	0	0	0
5:50874256:C:T	rs6898765	5	50874256	C	T	0.3082	9.92712e-11	-0.0145092	0.00224314	0.870198	rs62365541	5	CTD-2335O3.3	116332	intergenic	0.882	6	14	15	0	0	0
5:50876027:A:G	rs7701263	5	50876027	A	G	0.3082	1.00038e-10	-0.0145018	0.0022424	0.870198	rs62365541	5	CTD-2335O3.3	118103	intergenic	0.014	6	14	15	0	0	0
5:50876879:A:AAT	rs68188979	5	50876879	A	AAT	0.4672	NA	NA	NA	0.611868	rs9291783	5	CTD-2335O3.3	118955	intergenic	0.824	NA	14	15	0	0	0
5:50876886:T:TA	rs149727503	5	50876886	TA	T	0.4672	NA	NA	NA	0.611868	rs9291783	5	CTD-2335O3.3	118962	intergenic	0.715	NA	14	15	0	0	0
5:50877802:C:T	rs11953073	5	50877802	C	T	0.3082	5.76319e-11	-0.0146916	0.00224301	0.870198	rs62365541	5	CTD-2335O3.3	119878	intergenic	20.6	7	14	15	0	0	0
5:50878699:C:T	rs10043638	5	50878699	T	C	0.3082	9.11484e-11	-0.0145327	0.0022423	0.870198	rs62365541	5	CTD-2335O3.3	120775	intergenic	1.99	7	7	15	0	0	0
5:50878956:C:CT	rs57260551	5	50878956	CT	C	0.3887	NA	NA	NA	0.633428	rs62365541	5	CTD-2335O3.3	121032	intergenic	9.841	NA	7	15	0	0	0
5:50879491:A:G	rs12513518	5	50879491	G	A	0.3082	8.86902e-11	-0.014543	0.00224247	0.870198	rs62365541	5	CTD-2335O3.3	121567	intergenic	21.5	5	7	15	0	0	0
5:50880661:A:G	rs767715	5	50880661	G	A	0.3082	9.42882e-11	-0.014521	0.00224226	0.870198	rs62365541	5	CTD-2335O3.3	122737	intergenic	3.317	7	14	15	0	0	0
5:50882522:C:T	rs62365518	5	50882522	T	C	0.3091	8.59961e-11	-0.014552	0.00224225	0.865805	rs62365541	5	CTD-2335O3.3	124598	intergenic	0.264	7	14	15	0	0	0
5:50884221:G:T	rs4079124	5	50884221	G	T	0.3082	9.44247e-11	-0.0145227	0.0022426	0.870198	rs62365541	5	CTD-2335O3.3	126297	intergenic	4.686	7	14	15	0	0	0
5:50884450:A:T	rs11740442	5	50884450	T	A	0.3082	1.09784e-10	-0.0144711	0.00224253	0.870198	rs62365541	5	CTD-2335O3.3	126526	intergenic	5.494	7	14	15	0	0	0
5:50890863:G:T	rs10063114	5	50890863	G	T	0.3082	9.8738e-11	-0.0145081	0.00224268	0.870198	rs62365541	5	CTD-2335O3.3	132939	intergenic	0.046	6	14	15	0	0	0
5:50895426:G:T	rs13357275	5	50895426	G	T	0.3082	1.06388e-10	-0.0144838	0.00224284	0.870198	rs62365541	5	CTD-2335O3.3	137502	intergenic	0.127	7	14	15	0	0	0
5:50895803:G:T	rs4865514	5	50895803	T	G	0.3082	1.32172e-10	-0.0144479	0.00224875	0.870198	rs62365541	5	CTD-2335O3.3	137879	intergenic	3.178	7	14	15	0	0	0
5:50895815:A:C	rs4865515	5	50895815	A	C	0.3082	1.45279e-10	-0.0144232	0.00224995	0.870198	rs62365541	5	CTD-2335O3.3	137891	intergenic	1.733	7	14	15	0	0	0
5:50901993:A:AT	rs11349764	5	50901993	AT	A	0.3082	NA	NA	NA	0.861996	rs62365541	5	CTD-2335O3.3	144069	intergenic	2.469	NA	14	15	0	0	0
5:50903261:A:C	rs13358003	5	50903261	C	A	0.3072	1.07534e-10	-0.0144787	0.00224262	0.866395	rs62365541	5	CTD-2335O3.3	145337	intergenic	0.613	7	14	15	0	0	0
5:50903554:C:T	rs6897468	5	50903554	C	T	0.3082	1.15158e-10	-0.014463	0.0022438	0.870628	rs62365541	5	CTD-2335O3.3	145630	intergenic	0.52	5	14	15	0	0	0
5:50905846:A:G	rs62365541	5	50905846	G	A	0.3231	1.856e-11	-0.0151099	0.00224945	1	rs62365541	5	CTD-2335O3.3	147922	intergenic	0.897	7	14	15	0	0	0
5:50905952:A:ATTC	rs75461303	5	50905952	ATTC	A	0.327	NA	NA	NA	0.975149	rs62365541	5	CTD-2335O3.3	148028	intergenic	3.114	NA	14	15	0	0	0
5:50907632:A:T	rs7711163	5	50907632	A	T	0.3121	1.71598e-10	-0.0144134	0.00225737	0.912741	rs62365541	5	CTD-2335O3.3	149708	intergenic	2.302	7	14	15	0	0	0
5:50912237:A:G	rs10078384	5	50912237	A	G	0.3131	9.49648e-11	-0.014603	0.0022553	0.916633	rs62365541	5	CTD-2335O3.3	154313	intergenic	6.908	7	5	15	0	0	0
5:50923899:C:T	rs55970149	5	50923899	C	T	0.3131	9.3841e-11	-0.0146089	0.00225559	0.916633	rs62365541	5	CTD-2335O3.3	165975	intergenic	0.648	7	9	15	0	0	0
5:50925831:C:G	rs11953156	5	50925831	G	C	0.3131	8.83231e-11	-0.0146239	0.00225472	0.916633	rs62365541	5	CTD-2335O3.3	167907	intergenic	1.831	6	14	15	0	0	0
5:50928810:A:G	rs4865673	5	50928810	G	A	0.3131	1.07935e-10	-0.0145553	0.00225469	0.916633	rs62365541	5	CTD-2335O3.3	170886	intergenic	9.651	2b	7	15	0	0	0
5:50932197:C:T	rs10060769	5	50932197	C	T	0.326	1.44102e-09	-0.0134753	0.00222696	0.856619	rs62365541	5	CTD-2335O3.3	174273	intergenic	1.666	7	9	15	0	0	0
5:50935080:C:T	rs13157048	5	50935080	C	T	0.325	2.40883e-09	-0.013349	0.00223689	0.852043	rs62365541	5	CTD-2335O3.3	177156	intergenic	0.231	7	15	15	0	0	0
5:50936177:C:T	rs147526271	5	50936177	C	T	0.2535	1.26074e-10	-0.0155003	0.00240986	0.721481	rs10053849	5	CTD-2335O3.3	178253	intergenic	2.296	7	14	15	0	0	0
5:50936693:C:G	rs13362308	5	50936693	C	G	0.3121	1.64898e-10	-0.0144487	0.00226075	0.91234	rs62365541	5	CTD-2335O3.3	178769	intergenic	0.881	6	15	15	0	0	0
5:50937949:A:G	rs62365553	5	50937949	G	A	0.3121	9.03382e-11	-0.0146181	0.00225502	0.91234	rs62365541	5	CTD-2335O3.3	180025	intergenic	0.423	6	15	15	0	0	0
5:50947904:A:C	rs9291833	5	50947904	A	C	0.333	6.05062e-09	-0.012915	0.00222079	0.822077	rs62365541	5	CTD-2335O3.3	189980	intergenic	5.988	2a	5	15	0	0	0
5:50949212:T:TA	rs34274897	5	50949212	TA	T	0.3211	NA	NA	NA	0.875084	rs62365541	5	CTD-2335O3.3	191288	intergenic	0.66	NA	5	15	0	0	0
5:50950900:C:G	rs11738886	5	50950900	G	C	0.3201	5.24319e-10	-0.0139647	0.00224809	0.879233	rs62365541	5	CTD-2335O3.3	192976	intergenic	2.556	6	5	15	0	0	0
5:50970346:A:G	rs13436441	5	50970346	A	G	0.3201	9.7308e-10	-0.0137442	0.00224802	0.879233	rs62365541	5	RNA5SP182	212175	intergenic	6.396	6	9	15	0	0	0
5:50971628:C:CT	rs11341047	5	50971628	CT	C	0.2982	NA	NA	NA	0.67229	rs62365541	5	RNA5SP182	210893	intergenic	1.017	NA	9	15	0	0	0
5:50971628:CT:CTT	rs551323775	5	50971628	CT	CTT	0.159	NA	NA	NA	0.67229	rs62365541	5	RNA5SP182	210893	NA	NA	NA	9	15	0	0	0
5:50973186:A:AT	rs33937276	5	50973186	AT	A	0.3201	NA	NA	NA	0.879233	rs62365541	5	RNA5SP182	209335	intergenic	3.31	NA	14	15	0	0	0
5:50973310:A:C	rs4865517	5	50973310	C	A	0.3201	9.39661e-10	-0.0137602	0.00224858	0.879233	rs62365541	5	RNA5SP182	209211	intergenic	0.696	6	14	15	0	0	0
5:50974050:A:T	rs28568568	5	50974050	A	T	0.3201	8.72681e-10	-0.0137899	0.00224911	0.879233	rs62365541	5	RNA5SP182	208471	intergenic	5.037	7	7	15	0	0	0
5:107718510:A:G	rs62362279	5	107718510	A	G	0.2147	8.88992e-06	-0.0114143	0.00256927	0.604875	rs4075651	6	FBXL17	710	upstream	8.044	4	1	1	1	0	0
5:107721366:A:C	rs11240962	5	107721366	C	A	0.2137	6.92982e-06	-0.0115686	0.00257315	0.611357	rs4075651	6	FBXL17	3566	intergenic	0.628	7	5	15	1	0	1
5:107724017:G:T	rs10035966	5	107724017	T	G	0.2127	8.93296e-06	-0.0114307	0.00257357	0.614553	rs4075651	6	FBXL17	6217	intergenic	4.457	6	5	15	1	0	1
5:107724515:C:T	rs11949077	5	107724515	T	C	0.2127	7.02041e-06	-0.0115762	0.00257643	0.614553	rs4075651	6	FBXL17	6715	intergenic	2.269	6	5	15	1	0	1
5:107724517:C:T	rs11949079	5	107724517	T	C	0.2127	8.45083e-06	-0.0115007	0.0025824	0.614553	rs4075651	6	FBXL17	6717	intergenic	0.339	6	5	15	1	0	1
5:107724706:C:T	rs13361152	5	107724706	C	T	0.2127	6.72195e-06	-0.0115924	0.00257472	0.614553	rs4075651	6	FBXL17	6906	intergenic	1.758	7	5	15	1	0	1
5:107728322:A:T	rs1510967	5	107728322	T	A	0.2137	7.32879e-06	-0.0115372	0.00257299	0.609696	rs4075651	6	FBXL17	10522	intergenic	1.841	6	5	15	0	0	1
5:107732317:A:G	rs1122826	5	107732317	G	A	0.2127	7.55718e-06	-0.0115207	0.00257306	0.614553	rs4075651	6	FBXL17	14517	intergenic	0.718	NA	14	15	0	0	0
5:107732868:A:G	rs62362281	5	107732868	A	G	0.2137	7.24404e-06	-0.0115437	0.002573	0.618109	rs4075651	6	FBXL17	15068	intergenic	2.887	7	9	15	0	0	0
5:107733194:T:TTTTG	rs140941675	5	107733194	TTTTG	T	0.2137	NA	NA	NA	0.611357	rs4075651	6	FBXL17	15394	intergenic	7.827	NA	9	15	0	0	0
5:107733615:A:G	rs17454114	5	107733615	G	A	0.2117	8.81869e-06	-0.0114381	0.00257364	0.609388	rs4075651	6	FBXL17	15815	intergenic	0.156	7	9	15	0	0	0
5:107734505:C:T	rs28572757	5	107734505	C	T	0.2107	1.01943e-05	-0.0113599	0.00257415	0.614306	rs4075651	6	FBXL17	16705	intergenic	0.145	7	7	15	0	0	0
5:107747878:C:T	rs11742268	5	107747878	C	T	0.2117	8.11597e-06	-0.0114783	0.00257236	0.609388	rs4075651	6	FBXL17	30078	intergenic	1.118	7	5	15	0	0	0
5:107748349:A:G	rs7714342	5	107748349	A	G	0.2117	8.46396e-06	-0.0114545	0.00257222	0.609388	rs4075651	6	FBXL17	30549	intergenic	2.657	6	5	15	0	0	0
5:107753691:A:T	rs11948261	5	107753691	T	A	0.2107	5.04347e-06	-0.0117813	0.00258189	0.612722	rs4075651	6	FBXL17	35891	intergenic	2.547	6	5	15	0	0	0
5:107757238:C:T	rs6895295	5	107757238	C	T	0.2167	7.04132e-06	-0.0115738	0.00257625	0.60705	rs4075651	6	FBXL17	39438	intergenic	1.385	6	7	15	0	0	0
5:107759132:A:C	rs139514806	5	107759132	C	A	0.2117	9.88888e-06	-0.0114445	0.00258945	0.609388	rs4075651	6	FBXL17	41332	intergenic	0.459	6	9	15	0	0	0
5:107761746:A:T	rs10037481	5	107761746	T	A	0.2167	1.34e-05	-0.0112469	0.0025834	0.613666	rs4075651	6	FBXL17	43946	intergenic	5.395	7	9	15	0	0	0
5:107763280:C:T	rs7710828	5	107763280	T	C	0.2167	1.23842e-05	-0.0112859	0.00258212	0.613666	rs4075651	6	FBXL17	45480	intergenic	2.448	7	9	15	0	0	0
5:107763669:A:AT	rs56849169	5	107763669	AT	A	0.2167	NA	NA	NA	0.613666	rs4075651	6	FBXL17	45869	intergenic	1.625	NA	9	15	0	0	0
5:107764073:C:G	rs10054662	5	107764073	C	G	0.2117	1.15554e-05	-0.0113529	0.00258851	0.616282	rs4075651	6	FBXL17	46273	intergenic	4.834	6	7	15	0	0	0
5:107765693:A:G	rs10061049	5	107765693	A	G	0.2117	1.08926e-05	-0.0113918	0.00258981	0.616282	rs4075651	6	FBXL17	47893	intergenic	5.505	6	14	15	0	0	0
5:107768011:C:T	rs10477896	5	107768011	T	C	0.2167	1.15637e-05	-0.0113916	0.00259744	0.613666	rs4075651	6	FBXL17	50211	intergenic	2.089	5	7	15	0	0	0
5:107768782:C:T	rs12187433	5	107768782	T	C	0.2107	1.24024e-05	-0.0113183	0.00258972	0.612722	rs4075651	6	FBXL17	50982	intergenic	9.038	7	7	15	0	0	0
5:107771383:G:T	rs2052465	5	107771383	T	G	0.2167	1.0621e-05	-0.0113844	0.00258489	0.613666	rs4075651	6	FBXL17	53583	intergenic	7.02	6	9	15	0	0	0
5:107777916:A:G	rs62362302	5	107777916	G	A	0.2107	1.15669e-05	-0.0113657	0.00259156	0.612722	rs4075651	6	FBXL17	60116	intergenic	0.785	7	8	15	0	0	0
5:107778174:C:G	rs10062161	5	107778174	G	C	0.2107	1.35784e-05	-0.0112567	0.00258737	0.612722	rs4075651	6	FBXL17	60374	intergenic	1.102	5	9	15	0	0	0
5:107780481:A:G	rs57657192	5	107780481	A	G	0.2117	1.40595e-05	-0.0112243	0.00258446	0.60778	rs4075651	6	FBXL17	62681	intergenic	5.294	6	9	15	0	0	0
5:107781396:A:G	rs6891140	5	107781396	A	G	0.2117	1.15462e-05	-0.0113355	0.00258444	0.60778	rs4075651	6	FBXL17	63596	intergenic	0.75	6	9	15	0	0	0
5:107790455:C:G	rs2080853	5	107790455	G	C	0.2107	1.39035e-05	-0.0112247	0.00258311	0.602642	rs4075651	6	FBXL17	72655	intergenic	0.17	6	9	15	0	0	0
5:107791585:A:G	rs11489155	5	107791585	A	G	0.2127	1.37328e-05	-0.011231	0.00258295	0.604508	rs4075651	6	FBXL17	73785	intergenic	0.146	7	9	15	0	0	0
5:107796853:A:G	rs17388874	5	107796853	A	G	0.2097	1.66597e-05	-0.0111275	0.00258445	0.607608	rs4075651	6	FBXL17	79053	intergenic	3.599	6	5	15	0	0	0
5:107802184:C:G	rs62362310	5	107802184	G	C	0.2117	1.49268e-05	-0.0111901	0.00258443	0.616282	rs4075651	6	FBXL17	84384	intergenic	4.278	6	14	15	0	0	0
5:107802268:A:T	rs76074253	5	107802268	T	A	0.2117	1.53022e-05	-0.011176	0.00258444	0.616282	rs4075651	6	FBXL17	84468	intergenic	8.572	7	14	15	0	0	0
5:107802692:A:C	rs57606709	5	107802692	A	C	0.2127	1.45594e-05	-0.0111961	0.00258253	0.611341	rs4075651	6	FBXL17	84892	intergenic	10.44	7	14	15	0	0	0
5:107810256:G:T	rs11950339	5	107810256	G	T	0.2068	1.06928e-05	-0.0114333	0.00259687	0.631417	rs4075651	6	FBXL17	92456	intergenic	5.393	7	9	15	0	0	0
5:107814646:A:G	rs36118391	5	107814646	A	G	0.2167	3.36848e-06	-0.0119195	0.00256495	0.664825	rs4075651	6	FBXL17	96846	intergenic	9.416	6	14	15	0	0	0
5:107814966:A:G	rs4340903	5	107814966	G	A	0.2068	1.2177e-05	-0.0113872	0.0026031	0.631417	rs4075651	6	FBXL17	97166	intergenic	0.177	7	14	15	0	0	0
5:107816240:A:AC	5:107816240:A:AC	5	107816240	A	AC	0.2237	NA	NA	NA	0.675148	rs4075651	6	FBXL17	98440	intergenic	1.159	NA	14	15	0	0	0
5:107816240:A:AT	5:107816240:A:AT	5	107816240	A	AT	0.4543	NA	NA	NA	0.675148	rs4075651	6	FBXL17	98440	NA	1.159	NA	14	15	0	0	0
5:107817904:A:T	rs57370105	5	107817904	A	T	0.2137	5.93717e-06	-0.0120328	0.00265701	0.661972	rs4075651	6	FBXL17	100104	intergenic	0.004	6	5	15	0	0	0
5:107823023:C:G	rs10515390	5	107823023	G	C	0.2525	1.92793e-08	-0.0136246	0.00242496	0.943436	rs4075651	6	FBXL17	105223	intergenic	7.418	6	7	15	0	0	0
5:107827374:A:G	rs55865434	5	107827374	A	G	0.2525	2.64173e-08	-0.0134853	0.00242376	0.953872	rs4075651	6	RP11-120B7.1	101935	intergenic	3.951	7	9	15	0	0	0
5:107830102:A:G	rs7710560	5	107830102	A	G	0.2475	6.33314e-08	-0.0132776	0.00245461	0.91866	rs4075651	6	RP11-120B7.1	99207	intergenic	0.058	7	14	15	0	0	0
5:107835762:C:T	rs62359974	5	107835762	T	C	0.2545	3.77966e-08	-0.0133419	0.00242537	0.964062	rs4075651	6	RP11-120B7.1	93547	intergenic	12.3	6	9	15	0	0	0
5:107841479:AT:ATT	rs557956215	5	107841479	AT	ATT	0.2515	NA	NA	NA	0.948718	rs4075651	6	RP11-120B7.1	87830	intergenic	NA	NA	14	15	0	0	0
5:107841479:A:AT	rs113114532	5	107841479	AT	A	0.002982	NA	NA	NA	0.948718	rs4075651	6	RP11-120B7.1	87830	intergenic	1.884	NA	14	15	0	0	0
5:107841768:A:G	rs12187225	5	107841768	G	A	0.2545	5.12504e-08	-0.0131977	0.00242292	0.974225	rs4075651	6	RP11-120B7.1	87541	intergenic	6.212	7	13	15	0	0	0
5:107844740:A:T	rs62359999	5	107844740	A	T	0.2555	1.30037e-07	-0.0126866	0.00240326	0.958661	rs4075651	6	RP11-120B7.1	84569	intergenic	11.46	NA	13	15	0	0	0
5:107848477:A:G	rs66794762	5	107848477	A	G	0.2714	3.67617e-08	-0.0131746	0.00239283	0.911628	rs4075651	6	RP11-120B7.1	80832	intergenic	2.461	7	5	15	0	0	0
5:107849176:A:T	rs62360000	5	107849176	A	T	0.2535	2.10034e-08	-0.0135863	0.00242454	0.969168	rs4075651	6	RP11-120B7.1	80133	intergenic	5.028	6	5	15	0	0	0
5:107849328:C:CGT	rs140072654	5	107849328	CGT	C	0.2714	NA	NA	NA	0.911034	rs4075651	6	RP11-120B7.1	79981	intergenic	2.831	NA	5	15	0	0	0
5:107849328:CGT:CGTGT	rs559060842	5	107849328	CGT	CGTGT	0.165	NA	NA	NA	0.911034	rs4075651	6	RP11-120B7.1	79981	NA	NA	NA	5	15	0	0	0
5:107851231:C:G	rs62360002	5	107851231	G	C	0.2565	7.51224e-08	-0.0129203	0.00240217	0.943509	rs4075651	6	RP11-120B7.1	78078	intergenic	2.315	6	5	15	0	0	0
5:107853869:A:G	rs6861718	5	107853869	G	A	0.2535	1.58304e-08	-0.0137072	0.00242501	0.969168	rs4075651	6	RP11-120B7.1	75440	intergenic	6.653	5	5	15	0	0	0
5:107854754:C:T	rs62360003	5	107854754	C	T	0.2535	1.61659e-08	-0.0136963	0.00242462	0.969168	rs4075651	6	RP11-120B7.1	74555	intergenic	2.509	7	5	15	0	0	0
5:107857668:C:G	rs58634108	5	107857668	G	C	0.2525	1.35384e-08	-0.0137738	0.00242527	0.964145	rs4075651	6	RP11-120B7.1	71641	intergenic	2.549	4	5	15	0	0	0
5:107859418:G:T	rs62360007	5	107859418	T	G	0.2525	1.28628e-08	-0.0137941	0.00242512	0.964145	rs4075651	6	RP11-120B7.1	69891	intergenic	7.209	5	5	15	0	0	0
5:107860905:C:T	rs55679052	5	107860905	T	C	0.2525	9.19113e-09	-0.0139271	0.00242415	0.964145	rs4075651	6	RP11-120B7.1	68404	intergenic	1.049	6	5	15	0	0	0
5:107861800:C:T	rs62360009	5	107861800	T	C	0.2525	1.18114e-08	-0.013827	0.00242469	0.964145	rs4075651	6	RP11-120B7.1	67509	intergenic	5.912	7	5	15	0	0	0
5:107864236:A:G	rs72799320	5	107864236	A	G	0.2535	1.02478e-08	-0.0138737	0.00242262	0.969168	rs4075651	6	RP11-120B7.1	65073	intergenic	5.196	5	5	15	0	0	0
5:107866292:C:T	rs59162280	5	107866292	T	C	0.2555	1.62932e-08	-0.0136778	0.00242192	0.979316	rs4075651	6	RP11-120B7.1	63017	intergenic	1.071	6	1	15	0	0	0
5:107868862:A:G	rs62360010	5	107868862	A	G	0.2555	1.10561e-08	-0.0138329	0.00242096	0.979316	rs4075651	6	RP11-120B7.1	60447	intergenic	2.319	5	5	15	0	0	0
5:107868977:C:T	rs55644441	5	107868977	T	C	0.2584	1.29886e-08	-0.0137518	0.00241839	0.994798	rs4075651	6	RP11-120B7.1	60332	intergenic	5.623	7	5	15	0	0	0
5:107869478:A:C	rs79168436	5	107869478	A	C	0.2266	6.0234e-08	-0.0135788	0.00250614	0.841386	rs4075651	6	RP11-120B7.1	59831	intergenic	3.74	5	5	15	0	0	0
5:107869559:A:T	rs72799326	5	107869559	T	A	0.2555	1.16634e-08	-0.0138116	0.00242109	0.979316	rs4075651	6	RP11-120B7.1	59750	intergenic	4	5	5	15	0	0	0
5:107870162:C:G	rs62360012	5	107870162	G	C	0.2555	1.15518e-08	-0.0138145	0.0024209	0.979316	rs4075651	6	RP11-120B7.1	59147	intergenic	4.358	7	5	15	0	0	0
5:107870340:A:G	rs67714081	5	107870340	A	G	0.2584	1.22066e-08	-0.0137771	0.00241834	0.994798	rs4075651	6	RP11-120B7.1	58969	intergenic	2.419	5	5	15	0	0	0
5:107870467:T:TG	rs58432765	5	107870467	T	TG	0.2584	NA	NA	NA	0.994798	rs4075651	6	RP11-120B7.1	58842	intergenic	2.36	NA	5	15	0	0	0
5:107870898:A:AT	rs11444835	5	107870898	A	AT	0.2584	NA	NA	NA	0.994798	rs4075651	6	RP11-120B7.1	58411	intergenic	3.375	NA	5	15	0	0	0
5:107871995:C:T	rs56188359	5	107871995	T	C	0.2584	1.10656e-08	-0.0138184	0.00241849	0.994798	rs4075651	6	RP11-120B7.1	57314	intergenic	0.052	6	1	15	0	0	0
5:107872120:C:G	rs55882634	5	107872120	G	C	0.2584	1.16195e-08	-0.0137971	0.00241827	0.994798	rs4075651	6	RP11-120B7.1	57189	intergenic	1.903	5	5	15	0	0	0
5:107872221:A:C	rs56218632	5	107872221	A	C	0.2584	1.44439e-08	-0.0137096	0.0024187	0.994798	rs4075651	6	RP11-120B7.1	57088	intergenic	3.362	5	5	15	0	0	0
5:107872222:A:G	rs55904931	5	107872222	G	A	0.2584	1.44439e-08	-0.0137096	0.0024187	0.994798	rs4075651	6	RP11-120B7.1	57087	intergenic	0.386	5	5	15	0	0	0
5:107873086:A:C	rs4128455	5	107873086	C	A	0.2584	1.15034e-08	-0.0138009	0.00241821	0.994798	rs4075651	6	RP11-120B7.1	56223	intergenic	0.312	NA	5	15	0	0	0
5:107873879:A:T	rs35639200	5	107873879	T	A	0.2584	1.05697e-08	-0.013833	0.00241774	0.994798	rs4075651	6	RP11-120B7.1	55430	intergenic	2.418	7	5	15	0	0	0
5:107874127:C:T	rs11743896	5	107874127	C	T	0.2575	1.06779e-08	-0.0138286	0.0024177	0.98963	rs4075651	6	RP11-120B7.1	55182	intergenic	11.02	6	5	15	0	0	0
5:107874705:C:G	rs7720364	5	107874705	G	C	0.2584	1.02772e-08	-0.0138444	0.00241771	0.994798	rs4075651	6	RP11-120B7.1	54604	intergenic	2.557	7	5	15	0	0	0
5:107875394:A:G	rs7734836	5	107875394	G	A	0.2584	1.11354e-08	-0.013807	0.00241694	0.994798	rs4075651	6	RP11-120B7.1	53915	intergenic	3.637	7	5	15	0	0	0
5:107876102:A:C	rs61356246	5	107876102	A	C	0.2584	1.08765e-08	-0.0138164	0.00241689	0.994798	rs4075651	6	RP11-120B7.1	53207	intergenic	5.038	7	5	15	0	0	0
5:107876850:C:T	rs7722651	5	107876850	T	C	0.2584	1.03502e-08	-0.0138365	0.00241684	0.994798	rs4075651	6	RP11-120B7.1	52459	intergenic	0.969	3a	5	15	0	0	0
5:107877074:C:G	rs7707077	5	107877074	G	C	0.2575	1.04834e-08	-0.0138306	0.00241672	0.98963	rs4075651	6	RP11-120B7.1	52235	intergenic	0.051	7	5	15	0	0	0
5:107877298:A:G	rs7707136	5	107877298	A	G	0.2584	1.18492e-08	-0.0137621	0.00241355	0.994798	rs4075651	6	RP11-120B7.1	52011	intergenic	2.186	6	5	15	0	0	0
5:107877657:C:T	rs7707794	5	107877657	C	T	0.2584	1.20341e-08	-0.0137841	0.00241853	0.994798	rs4075651	6	RP11-120B7.1	51652	intergenic	10.95	4	5	15	0	0	0
5:107878221:C:T	rs4072596	5	107878221	C	T	0.2584	1.03491e-08	-0.013853	0.00241973	0.994798	rs4075651	6	RP11-120B7.1	51088	intergenic	3.566	6	5	15	0	0	0
5:107878245:A:T	rs6594318	5	107878245	A	T	0.2455	1.11803e-07	-0.0132496	0.00249686	0.928992	rs4075651	6	RP11-120B7.1	51064	intergenic	1.004	6	5	15	0	0	0
5:107878246:TATATATA:TTA	rs552410870	5	107878246	TATATATA	TTA	0.01093	NA	NA	NA	0.84692	rs4075651	6	RP11-120B7.1	51063	NA	NA	NA	5	15	0	0	0
5:107878246:T:TATATATA	rs577470989	5	107878246	TATATATA	T	0.2306	NA	NA	NA	0.84692	rs4075651	6	RP11-120B7.1	51063	intergenic	2.41	NA	5	15	0	0	0
5:107878306:C:CTT	rs532061674	5	107878306	CTT	C	0.3091	NA	NA	NA	0.777192	rs4075651	6	RP11-120B7.1	51003	intergenic	0.475	NA	5	15	0	0	0
5:107878588:C:T	rs4075651	5	107878588	T	C	0.2594	8.7664e-09	-0.013912	0.00241814	1	rs4075651	6	RP11-120B7.1	50721	intergenic	0.502	NA	5	15	0	0	0
5:107879530:C:T	rs11957210	5	107879530	T	C	0.2594	1.15249e-08	-0.0138121	0.00242031	1	rs4075651	6	RP11-120B7.1	49779	intergenic	0.89	5	5	15	0	0	0
5:107879748:A:C	rs62360043	5	107879748	C	A	0.2565	1.44989e-08	-0.0137222	0.0024212	0.984498	rs4075651	6	RP11-120B7.1	49561	intergenic	0.105	5	5	15	0	0	0
5:107882759:A:C	rs13359678	5	107882759	C	A	0.2296	4.10863e-07	-0.0126609	0.00250021	0.844547	rs4075651	6	RP11-120B7.1	46550	intergenic	0.793	7	5	15	0	0	0
5:107883368:A:G	rs62360044	5	107883368	A	G	0.2316	6.10351e-07	-0.0124794	0.00250188	0.843441	rs4075651	6	RP11-120B7.1	45941	intergenic	2.654	5	5	15	0	0	0
5:107884482:A:G	rs10074333	5	107884482	G	A	0.2306	3.66787e-07	-0.0127254	0.00250228	0.848953	rs4075651	6	RP11-120B7.1	44827	intergenic	7.538	4	5	15	0	0	0
5:107887192:A:G	rs7443656	5	107887192	G	A	0.2286	6.16582e-07	-0.0124908	0.00250515	0.84017	rs4075651	6	RP11-120B7.1	42117	intergenic	7.204	6	5	15	0	0	0
5:107889690:C:G	rs60898586	5	107889690	G	C	0.2276	1.30575e-06	-0.0121484	0.00251054	0.83582	rs4075651	6	RP11-120B7.1	39619	intergenic	1.695	5	5	15	0	0	0
5:107891473:A:G	rs56195293	5	107891473	G	A	0.2227	2.54606e-06	-0.0118952	0.00252847	0.813878	rs4075651	6	RP11-120B7.1	37836	intergenic	1.806	6	5	15	0	0	0
5:107894006:G:T	rs75649098	5	107894006	G	T	0.2227	1.88429e-05	-0.0109596	0.0025617	0.793693	rs4075651	6	RP11-120B7.1	35303	intergenic	12.31	7	5	15	0	0	0
5:107898952:A:T	rs113487734	5	107898952	T	A	0.2227	1.73851e-05	-0.0110342	0.0025684	0.793693	rs4075651	6	RP11-120B7.1	30357	intergenic	1.519	7	5	15	0	0	0
5:107898958:A:C	rs77220087	5	107898958	C	A	0.2227	1.87928e-05	-0.0109905	0.00256857	0.793693	rs4075651	6	RP11-120B7.1	30351	intergenic	1.011	6	5	15	0	0	0
5:107904740:C:T	rs12187592	5	107904740	T	C	0.2416	0.00078974	-0.00839635	0.0025016	0.662235	rs4075651	6	RP11-120B7.1	24569	intergenic	1.218	7	5	15	0	0	0
5:107905918:A:G	rs114214648	5	107905918	G	A	0.2386	0.000728756	-0.00844716	0.00250023	0.635405	rs4075651	6	RP11-120B7.1	23391	intergenic	2.226	7	14	15	0	0	0
5:107906898:A:G	rs142707015	5	107906898	G	A	0.2386	0.000741976	-0.00843512	0.00250033	0.635405	rs4075651	6	RP11-120B7.1	22411	intergenic	2.451	6	5	15	0	0	0
5:107907986:C:T	rs141386773	5	107907986	C	T	0.2406	0.000754107	-0.00842648	0.00250108	0.634818	rs4075651	6	RP11-120B7.1	21323	intergenic	2.714	5	5	15	0	0	0
5:107909539:C:T	rs76204286	5	107909539	C	T	0.2406	0.000954088	-0.00825839	0.0024997	0.634818	rs4075651	6	RP11-120B7.1	19770	intergenic	2.705	7	8	15	0	0	0
5:107912137:C:T	rs34518525	5	107912137	C	T	0.2396	0.000999481	-0.00822513	0.00249951	0.630973	rs4075651	6	RP11-120B7.1	17172	intergenic	3.381	6	5	15	0	0	0
5:107918137:C:T	rs79878312	5	107918137	T	C	0.2406	0.000984612	-0.00823184	0.00249835	0.62657	rs4075651	6	RP11-120B7.1	11172	intergenic	6.794	7	5	15	0	0	0
5:107918823:G:T	rs55937142	5	107918823	G	T	0.2396	0.000917759	-0.00828143	0.00249845	0.622749	rs4075651	6	RP11-120B7.1	10486	intergenic	13.01	7	7	15	0	0	0
5:107920390:A:C	rs71592758	5	107920390	C	A	0.2396	0.000961129	-0.00825139	0.00249914	0.622749	rs4075651	6	RP11-120B7.1	8919	intergenic	3.116	6	14	15	0	0	0
5:107920974:A:ACTTT	rs72074151	5	107920974	ACTTT	A	0.2396	NA	NA	NA	0.622749	rs4075651	6	RP11-120B7.1	8335	intergenic	7.79	NA	14	15	0	0	0
5:107923166:C:T	rs35160782	5	107923166	T	C	0.2416	0.000986888	-0.0082343	0.00249958	0.622196	rs4075651	6	RP11-120B7.1	6143	intergenic	8.209	7	14	15	0	0	0
5:107927501:C:G	rs7448269	5	107927501	G	C	0.2416	0.000991679	-0.00824265	0.00250315	0.622196	rs4075651	6	RP11-120B7.1	1808	intergenic	2.921	7	14	15	0	0	0
5:107928859:C:T	rs6898473	5	107928859	C	T	0.2406	0.00078657	-0.00840098	0.00250215	0.618376	rs4075651	6	RP11-120B7.1	450	upstream	5.567	6	9	15	0	0	0
5:107930614:C:T	rs35160320	5	107930614	T	C	0.2416	0.000800409	-0.00839265	0.00250326	0.622196	rs4075651	6	RP11-120B7.1	945	downstream	8.495	6	14	15	0	0	0
5:107932811:C:T	rs13171251	5	107932811	T	C	0.2416	0.000925198	-0.00830054	0.00250592	0.622196	rs4075651	6	RP11-120B7.1	3142	intergenic	9.529	6	14	15	0	0	0
6:11959836:A:G	rs10456089	6	11959836	G	A	0.07555	2.69645e-09	0.0243403	0.00409133	1	rs10456089	7	RP11-456H18.1	30739	intergenic	0.079	7	5	15	0	1	0
6:11969262:C:T	rs6922048	6	11969262	T	C	0.2575	9.13386e-08	0.0132231	0.00247472	0.61691	rs7749829	7	RP11-456H18.1	21313	intergenic	0.751	5	1	15	0	0	0
6:11969379:A:T	rs1543574	6	11969379	A	T	0.2515	4.11254e-08	0.0136433	0.00248689	0.647917	rs7749829	7	RP11-456H18.1	21196	intergenic	0.64	4	1	15	0	0	0
6:11969531:A:G	rs1543573	6	11969531	G	A	0.2465	3.37241e-08	0.013763	0.00249283	0.628856	rs7749829	7	RP11-456H18.1	21044	intergenic	11.52	2a	1	15	0	0	0
6:11971710:A:T	rs7751442	6	11971710	T	A	0.2425	9.98791e-09	0.0143723	0.00250779	0.679794	rs7749829	7	RP11-456H18.1	18865	intergenic	4.722	2b	5	15	0	0	0
6:11971866:A:C	rs9470617	6	11971866	C	A	0.4066	3.02414e-07	0.01133	0.00221202	0.620904	rs7749829	7	RP11-456H18.1	18709	intergenic	5.886	7	5	15	0	0	0
6:11972606:C:T	rs913022	6	11972606	C	T	0.3131	8.93736e-09	0.0136402	0.00237225	0.984595	rs7749829	7	RP11-456H18.1	17969	intergenic	6.052	NA	5	15	0	0	0
6:11972742:C:T	rs913021	6	11972742	T	C	0.4006	1.27224e-07	0.0117171	0.00221792	0.63708	rs7749829	7	RP11-456H18.1	17833	intergenic	3.616	NA	5	15	0	0	0
6:11973611:A:T	rs913020	6	11973611	T	A	0.2435	9.73607e-09	0.0143852	0.00250814	0.683121	rs7749829	7	RP11-456H18.1	16964	intergenic	17.3	5	2	15	0	0	0
6:11974582:C:T	rs6457997	6	11974582	T	C	0.3121	6.24886e-09	0.0138004	0.00237523	1	rs7749829	7	RP11-456H18.1	15993	intergenic	4.25	4	5	15	0	0	0
6:11974642:C:G	rs2327463	6	11974642	G	C	0.3121	5.81451e-09	0.0138284	0.00237513	1	rs7749829	7	RP11-456H18.1	15933	intergenic	4.177	3a	5	15	0	0	0
6:11974840:A:G	rs1409288	6	11974840	G	A	0.3121	6.20079e-09	0.0138048	0.00237547	1	rs7749829	7	RP11-456H18.1	15735	intergenic	1.123	NA	5	15	0	0	0
6:11977635:C:G	rs9380689	6	11977635	C	G	0.2445	8.59077e-09	0.0144505	0.00251026	0.69569	rs7749829	7	RP11-456H18.1	12940	intergenic	1.299	5	5	15	0	1	0
6:11980182:A:G	rs7749829	6	11980182	A	G	0.3121	5.58499e-09	0.0138544	0.00237686	1	rs7749829	7	RP11-456H18.1	10393	intergenic	2.626	4	5	15	0	0	0
6:11980738:T:TA	rs368882617	6	11980738	T	TA	0.328	NA	NA	NA	0.882427	rs7749829	7	RP11-456H18.1	9837	intergenic	0.874	NA	5	15	0	0	0
6:11980752:C:T	rs2031595	6	11980752	C	T	0.3121	5.62948e-09	0.0138516	0.00237692	1	rs7749829	7	RP11-456H18.1	9823	intergenic	1.401	6	5	15	0	0	0
6:11981092:T:TA	rs5874354	6	11981092	TA	T	0.3121	NA	NA	NA	1	rs7749829	7	RP11-456H18.1	9483	intergenic	10.54	NA	5	15	0	0	0
6:11982461:C:T	rs4711507	6	11982461	T	C	0.2455	9.50491e-09	0.014389	0.00250703	0.690848	rs7749829	7	RP11-456H18.1	8114	intergenic	1.61	6	5	15	0	0	0
6:11987077:G:T	rs9470667	6	11987077	G	T	0.2445	7.29876e-09	0.0145359	0.0025131	0.69569	rs7749829	7	RP11-456H18.1	3498	intergenic	6.647	7	14	15	0	0	0
6:11987089:C:T	rs9462352	6	11987089	C	T	0.2445	7.1655e-09	0.014544	0.00251316	0.69569	rs7749829	7	RP11-456H18.1	3486	intergenic	0.563	6	14	15	0	0	0
6:11991239:A:G	rs9380700	6	11991239	G	A	0.2604	1.55144e-07	0.0128326	0.00244595	0.620558	rs7749829	7	RP11-456H18.1	0	ncRNA_intronic	13.06	5	5	15	0	0	0
6:11994016:A:C	rs12213920	6	11994016	C	A	0.2604	1.66134e-07	0.0128013	0.00244588	0.620558	rs7749829	7	RP11-456H18.1	1770	intergenic	0.07	7	5	15	0	0	0
6:12015296:A:G	rs6458035	6	12015296	G	A	0.2624	1.25352e-06	0.0119081	0.00245677	0.633503	rs9349054	7	HIVEP1	0	intronic	6.126	4	4	5	1	0	1
6:12016009:C:G	rs6916066	6	12016009	C	G	0.2594	1.89559e-06	0.0117073	0.00245728	0.644209	rs9349054	7	HIVEP1	0	intronic	0.326	5	4	5	1	0	1
6:12018020:C:T	rs4357124	6	12018020	C	T	0.2604	1.69888e-06	0.0117617	0.00245733	0.640617	rs9349054	7	HIVEP1	0	intronic	0.07	5	4	4	1	0	1
6:12020241:C:T	rs6925772	6	12020241	C	T	0.1899	9.00832e-08	0.0142039	0.00265703	1	rs9349054	7	HIVEP1	0	intronic	3.785	5	3	5	1	0	0
6:12021371:A:C	rs9470751	6	12021371	C	A	0.2594	1.83178e-06	0.0117242	0.00245727	0.644209	rs9349054	7	HIVEP1	0	intronic	3.165	7	4	5	1	0	0
6:12025822:C:T	rs9369032	6	12025822	C	T	0.1899	5.19762e-08	0.0144766	0.00265892	1	rs9349054	7	HIVEP1	0	intronic	13	7	4	5	1	0	0
6:12027635:A:G	rs956598	6	12027635	G	A	0.1899	5.80447e-08	0.0144213	0.00265839	1	rs9349054	7	HIVEP1	0	intronic	10.27	3a	4	5	1	0	0
6:12029312:A:G	rs9349054	6	12029312	G	A	0.1899	4.45236e-08	0.0145518	0.00265931	1	rs9349054	7	HIVEP1	0	intronic	0.419	5	4	5	1	0	0
6:12042536:C:G	rs6906944	6	12042536	G	C	0.2316	1.15105e-06	0.0120578	0.002479	0.730771	rs9349054	7	HIVEP1	0	intronic	0.238	7	5	5	1	0	1
6:12044976:A:G	rs9470844	6	12044976	G	A	0.2157	2.68339e-06	0.0118709	0.00252909	0.777865	rs9349054	7	HIVEP1	0	intronic	0.976	4	5	7	1	0	1
6:12048827:A:G	rs1570989	6	12048827	G	A	0.2167	2.35277e-06	0.0118172	0.00250335	0.763414	rs9349054	7	HIVEP1	0	intronic	2.39	5	2	5	1	0	1
6:12050782:A:G	rs4291087	6	12050782	G	A	0.2147	2.21516e-06	0.0118877	0.00251176	0.782903	rs9349054	7	HIVEP1	0	intronic	0.536	7	5	5	1	0	0
6:12052266:A:G	rs1475356	6	12052266	G	A	0.2147	2.51874e-06	0.0119032	0.00252901	0.781119	rs9349054	7	HIVEP1	0	intronic	4.869	NA	1	15	1	0	0
6:12054115:G:T	rs4714150	6	12054115	G	T	0.2157	2.15561e-06	0.0118965	0.00251069	0.777865	rs9349054	7	HIVEP1	0	intronic	3.894	5	2	15	1	0	0
6:12056771:A:G	rs12196128	6	12056771	G	A	0.2018	4.7848e-06	0.0118214	0.00258444	0.784929	rs9349054	7	HIVEP1	0	intronic	0.806	6	5	5	1	0	0
6:100813469:A:G	rs71566335	6	100813469	A	G	0.1014	4.43441e-08	0.0172423	0.00315058	0.967553	rs34979551	8	SIM1	19421	intergenic	5.167	6	5	15	0	0	0
6:100815380:C:CAG	rs34611501	6	100815380	CAG	C	0.1034	NA	NA	NA	0.967759	rs34979551	8	SIM1	17510	intergenic	2.134	NA	5	15	0	0	0
6:100816111:C:T	rs13209418	6	100816111	C	T	0.1024	4.11142e-08	0.0172696	0.00314787	0.978358	rs34979551	8	SIM1	16779	intergenic	0.389	7	5	15	0	0	0
6:100816477:C:T	rs13209911	6	100816477	C	T	0.1024	4.09298e-08	0.0172717	0.0031478	0.978358	rs34979551	8	SIM1	16413	intergenic	7.808	6	5	15	0	0	0
6:100820791:C:T	rs17793103	6	100820791	C	T	0.1024	4.5523e-08	0.017201	0.0031457	0.978358	rs34979551	8	SIM1	12099	intergenic	21.9	5	5	15	0	0	0
6:100824106:C:CA	rs141820517	6	100824106	CA	C	0.1024	NA	NA	NA	0.978358	rs34979551	8	SIM1	8784	intergenic	15.89	NA	5	15	1	0	0
6:100826232:C:T	rs13199366	6	100826232	C	T	0.1024	4.07354e-08	0.0172542	0.00314412	0.978358	rs34979551	8	SIM1	6658	intergenic	7.881	6	5	15	1	0	0
6:100826721:A:C	rs13218655	6	100826721	A	C	0.1024	4.65564e-08	0.0171772	0.00314365	0.978358	rs34979551	8	SIM1	6169	intergenic	2.281	3a	5	15	1	0	0
6:100827083:C:T	rs13192262	6	100827083	T	C	0.1024	4.79532e-08	0.0171648	0.0031444	0.978358	rs34979551	8	SIM1	5807	intergenic	1.326	6	5	15	1	0	0
6:100827780:C:T	rs13207446	6	100827780	C	T	0.1024	4.37444e-08	0.0172151	0.00314423	0.978358	rs34979551	8	SIM1	5110	intergenic	0.456	7	5	15	1	0	0
6:100828431:A:G	rs13193642	6	100828431	A	G	0.1024	4.53477e-08	0.0171959	0.00314438	0.978358	rs34979551	8	SIM1	4459	intergenic	6.105	6	5	15	1	0	0
6:100829832:A:T	rs35322794	6	100829832	A	T	0.1024	4.82826e-08	0.0171607	0.00314435	0.978358	rs34979551	8	SIM1	3058	intergenic	9.264	6	5	15	1	0	0
6:100831474:A:G	rs79591930	6	100831474	A	G	0.1014	4.32972e-08	0.0172226	0.00314455	0.989146	rs34979551	8	SIM1	1416	intergenic	1.838	6	5	15	1	0	0
6:100832829:C:T	rs17240428	6	100832829	T	C	0.1014	4.501e-08	0.0172014	0.00314461	0.989146	rs34979551	8	SIM1	61	downstream	4.006	7	5	15	1	0	0
6:100834275:C:T	rs1395120	6	100834275	T	C	0.1014	4.76162e-08	0.0171701	0.00314464	0.989146	rs34979551	8	SIM1	0	UTR3	6.671	NA	5	15	1	0	0
6:100834780:C:T	rs13192682	6	100834780	C	T	0.1014	4.49437e-08	0.0172025	0.00314467	0.989146	rs34979551	8	SIM1	0	UTR3	1.335	7	5	15	1	0	0
6:100836232:G:GA	rs35180395	6	100836232	G	GA	0.1014	NA	NA	NA	0.989146	rs34979551	8	SIM1	0	UTR3	0.182	NA	5	15	1	0	0
6:100836784:A:C	rs13201004	6	100836784	C	A	0.1014	4.88182e-08	0.0171545	0.00314434	0.989146	rs34979551	8	SIM1	0	UTR3	11.02	7	5	15	1	0	0
6:100840028:C:T	rs71566340	6	100840028	C	T	0.1014	5.00284e-08	0.0171422	0.0031446	0.989146	rs34979551	8	SIM1	0	intronic	2.233	7	4	15	1	0	0
6:100844268:C:T	rs3798514	6	100844268	T	C	0.1024	3.02223e-08	0.0174357	0.00314708	1	rs34979551	8	SIM1	0	intronic	16.58	NA	5	15	1	0	0
6:100845901:A:G	rs72935902	6	100845901	A	G	0.1024	2.2583e-08	0.0175882	0.00314576	1	rs34979551	8	SIM1	0	intronic	5.846	6	5	15	1	0	0
6:100848871:A:G	rs34979551	6	100848871	A	G	0.1024	1.36741e-08	0.0178554	0.00314492	1	rs34979551	8	SIM1	0	intronic	4.853	6	5	15	1	0	0
6:100851818:A:G	rs13205255	6	100851818	A	G	0.1024	3.29091e-08	0.0173863	0.00314665	1	rs34979551	8	SIM1	0	intronic	3.279	7	5	15	1	0	0
6:100852992:C:T	rs3798510	6	100852992	T	C	0.1024	3.17098e-08	0.0174263	0.00315018	1	rs34979551	8	SIM1	0	intronic	2.223	NA	5	15	1	0	0
6:100854622:C:T	rs1506085	6	100854622	T	C	0.09841	3.52957e-08	0.0173422	0.00314568	0.935141	rs34979551	8	SIM1	0	intronic	2.159	6	5	15	1	0	0
6:100854935:C:T	rs13191359	6	100854935	T	C	0.0994	2.87894e-08	0.0174496	0.00314476	0.924347	rs34979551	8	SIM1	0	intronic	3.147	7	5	15	1	0	0
6:100856746:C:T	rs36028076	6	100856746	T	C	0.09841	3.24983e-08	0.0173895	0.00314597	0.935141	rs34979551	8	SIM1	0	intronic	3.727	6	4	15	1	0	0
6:100857304:A:AT	rs34520683	6	100857304	A	AT	0.0994	NA	NA	NA	0.924347	rs34979551	8	SIM1	0	intronic	1.098	NA	5	15	1	0	0
6:100859708:C:T	rs67523492	6	100859708	C	T	0.09841	2.8323e-08	0.017464	0.00314574	0.935141	rs34979551	8	SIM1	0	intronic	0.434	6	4	15	1	0	0
6:100859781:A:G	rs68182921	6	100859781	G	A	0.09841	2.8295e-08	0.0174648	0.00314578	0.935141	rs34979551	8	SIM1	0	intronic	1.285	6	4	15	1	0	0
6:100866026:A:G	rs241810	6	100866026	G	A	0.1034	6.58649e-08	0.0166007	0.00307293	0.744734	rs34979551	8	SIM1	0	intronic	2.162	6	5	15	1	0	0
6:100867799:A:G	rs6918192	6	100867799	A	G	0.09245	4.89264e-08	0.0175949	0.00322529	0.850891	rs34979551	8	SIM1	0	intronic	0.495	5	4	15	1	0	0
6:100868460:A:G	rs3734358	6	100868460	A	G	0.09145	5.55233e-08	0.0175393	0.00322842	0.861702	rs34979551	8	SIM1	0	intronic	7.346	NA	4	15	1	0	0
6:100869673:C:T	rs35291121	6	100869673	C	T	0.07256	3.93428e-06	0.0168373	0.00364845	0.674225	rs34979551	8	SIM1	0	intronic	2.172	5	5	15	1	0	0
6:100869849:A:C	rs66538288	6	100869849	C	A	0.09145	5.26337e-08	0.0175751	0.00322936	0.861702	rs34979551	8	SIM1	0	intronic	0.268	7	5	15	1	0	0
6:100870537:A:C	rs72937677	6	100870537	A	C	0.09145	4.2198e-08	0.0176923	0.00322763	0.861702	rs34979551	8	SIM1	0	intronic	1.299	6	5	15	1	0	0
6:100872703:C:T	rs68081435	6	100872703	T	C	0.09245	6.44122e-08	0.01747	0.00323146	0.850891	rs34979551	8	SIM1	0	intronic	5.28	6	5	15	1	0	0
6:100890654:A:T	rs3798491	6	100890654	A	T	0.4632	1.24131e-07	0.0112315	0.00212419	0.81503	rs4839780	8	SIM1	0	intronic	1.822	6	5	14	1	1	1
6:100909398:C:T	rs4839780	6	100909398	T	C	0.494	1.26814e-08	0.0120213	0.00211255	1	rs4839780	8	SIM1	0	intronic	20.4	4	1	13	1	1	1
6:100910798:A:G	rs241819	6	100910798	A	G	0.4622	8.24753e-08	0.0113674	0.0021201	0.877975	rs4839780	8	SIM1	0	intronic	11.28	NA	1	13	1	1	1
6:100911072:A:ATATGT	rs139573852	6	100911072	A	ATATGT	0.492	NA	NA	NA	0.992231	rs4839780	8	SIM1	0	intronic	8.457	NA	1	13	1	0	1
6:100914602:C:T	rs4840132	6	100914602	T	C	0.4612	9.24203e-08	0.0113306	0.00212138	0.874526	rs4839780	8	SIM1	1796	intergenic	10.57	2b	1	13	1	1	1
6:100914717:C:T	rs4840133	6	100914717	T	C	0.4911	7.14331e-08	0.0113907	0.00211422	0.988362	rs4839780	8	SIM1	1911	intergenic	3.363	4	1	13	1	1	1
6:100919209:A:G	rs7773661	6	100919209	G	A	0.4602	4.09536e-07	0.0107414	0.00212088	0.856823	rs4839780	8	SIM1	6403	intergenic	4.596	6	5	13	1	1	1
6:100919579:A:C	rs12664707	6	100919579	C	A	0.4622	5.51855e-07	0.0106218	0.00212121	0.863253	rs4839780	8	SIM1	6773	intergenic	1.051	6	5	13	1	1	1
6:100920655:A:T	rs2157342	6	100920655	A	T	0.4622	1.40224e-07	0.0111641	0.00212041	0.855939	rs4839780	8	SIM1	7849	intergenic	19.69	4	5	14	1	0	0
6:100921115:A:G	rs7773043	6	100921115	A	G	0.4642	1.54906e-07	0.0111258	0.00212051	0.862418	rs4839780	8	SIM1	8309	intergenic	2.675	5	5	14	1	1	0
6:100921549:A:T	rs11155472	6	100921549	T	A	0.493	3.20287e-08	0.0116882	0.00211357	0.96522	rs4839780	8	SIM1	8743	intergenic	2.533	5	5	13	1	1	0
6:100922660:C:G	rs12212939	6	100922660	C	G	0.4642	1.45225e-07	0.0111521	0.00212072	0.862418	rs4839780	8	SIM1	9854	intergenic	0.698	7	5	14	1	1	0
6:100923704:C:G	rs9386154	6	100923704	C	G	0.4533	1.21272e-07	0.0112449	0.00212502	0.827941	rs4839780	8	SIM1	10898	intergenic	0.935	2b	2	14	0	1	0
6:100925774:C:T	rs6910391	6	100925774	C	T	0.493	3.70517e-08	0.0116352	0.00211378	0.96522	rs4839780	8	SIM1	12968	intergenic	1.615	7	5	14	0	0	0
6:100925828:C:T	rs2397974	6	100925828	T	C	0.4533	1.37412e-07	0.0111979	0.00212534	0.827941	rs4839780	8	SIM1	13022	intergenic	0.98	7	5	14	0	1	0
6:100926370:G:T	rs2007134	6	100926370	G	T	0.4533	1.39183e-07	0.0111927	0.00212529	0.827941	rs4839780	8	SIM1	13564	intergenic	5.457	6	5	14	0	1	0
6:100926618:T:TC	rs5878639	6	100926618	TC	T	0.4901	NA	NA	NA	0.953962	rs4839780	8	SIM1	13812	intergenic	0.207	NA	5	14	0	0	0
6:100927776:A:AT	rs11456522	6	100927776	AT	A	0.4543	NA	NA	NA	0.823535	rs4839780	8	SIM1	14970	intergenic	2.114	NA	5	14	0	1	0
6:100928357:A:G	rs2071826	6	100928357	A	G	0.4533	1.14411e-07	0.0112712	0.00212572	0.820771	rs4839780	8	SIM1	15551	intergenic	3.573	7	5	14	0	1	0
6:100928362:C:T	rs6939998	6	100928362	T	C	0.493	2.84797e-08	0.0117366	0.00211445	0.957572	rs4839780	8	SIM1	15556	intergenic	2.051	7	5	14	0	1	0
6:100929394:C:T	rs6929748	6	100929394	C	T	0.4543	1.53293e-07	0.0111561	0.00212551	0.823535	rs4839780	8	SIM1	16588	intergenic	1.283	7	5	14	0	1	0
6:100929516:C:T	rs6903206	6	100929516	T	C	0.494	3.57605e-08	0.0116514	0.0021143	0.961308	rs4839780	8	SIM1	16710	intergenic	0.494	7	5	14	0	0	0
6:100931400:A:G	rs2213594	6	100931400	A	G	0.494	3.56626e-08	0.0116529	0.00211439	0.961308	rs4839780	8	SIM1	18594	intergenic	0.247	6	5	14	0	1	0
6:100932291:C:T	rs6901854	6	100932291	T	C	0.4672	1.72312e-07	0.0110902	0.00212168	0.864704	rs4839780	8	SIM1	19485	intergenic	15.07	5	5	14	0	0	0
6:100933185:A:T	rs13201976	6	100933185	A	T	0.494	2.79656e-08	0.0117479	0.00211528	0.961308	rs4839780	8	SIM1	20379	intergenic	6.939	5	2	14	0	1	0
6:100933472:C:T	rs12208241	6	100933472	C	T	0.494	4.28258e-08	0.0115862	0.00211469	0.961308	rs4839780	8	SIM1	20666	intergenic	1.437	6	5	14	0	1	0
6:100933962:C:G	rs1894561	6	100933962	C	G	0.4553	1.63263e-07	0.0111332	0.00212586	0.826905	rs4839780	8	SIM1	21156	intergenic	4.008	7	5	14	0	1	0
6:100935505:A:T	rs11155477	6	100935505	A	T	0.494	3.897e-08	0.0116229	0.00211496	0.961308	rs4839780	8	ASCC3	20564	intergenic	0.245	5	5	14	0	1	0
6:100935819:A:G	rs2213595	6	100935819	A	G	0.4543	1.51254e-07	0.0111643	0.00212608	0.823535	rs4839780	8	ASCC3	20250	intergenic	1.395	5	2	14	0	1	0
6:100936628:C:T	rs10457800	6	100936628	T	C	0.494	3.13559e-08	0.0117046	0.0021151	0.961308	rs4839780	8	ASCC3	19441	intergenic	14.32	6	7	14	0	0	0
6:100936864:A:C	rs7748269	6	100936864	C	A	0.4543	1.33561e-07	0.0112133	0.00212615	0.823535	rs4839780	8	ASCC3	19205	intergenic	8.166	6	7	14	0	1	0
6:100938898:A:AT	rs55826263	6	100938898	A	AT	0.4483	NA	NA	NA	0.782151	rs4839780	8	ASCC3	17171	intergenic	0.732	NA	5	14	0	0	0
6:100941037:A:G	rs9373504	6	100941037	G	A	0.4533	1.47919e-07	0.0111785	0.00212711	0.820771	rs4839780	8	ASCC3	15032	intergenic	16.72	5	2	15	0	1	0
6:100945858:A:G	rs9968897	6	100945858	A	G	0.493	2.52307e-08	0.0117929	0.00211653	0.949955	rs4839780	8	ASCC3	10211	intergenic	0.786	7	9	15	0	1	0
6:100949565:A:G	rs7751185	6	100949565	G	A	0.4533	1.15523e-07	0.0112832	0.00212869	0.820771	rs4839780	8	ASCC3	6504	intergenic	3.839	7	7	15	1	1	0
6:100949822:A:G	rs7751526	6	100949822	G	A	0.4563	1.01495e-07	0.0113331	0.00212862	0.815374	rs4839780	8	ASCC3	6247	intergenic	0.459	6	5	15	1	1	0
6:100951699:C:T	rs4840134	6	100951699	C	T	0.4553	1.69556e-07	0.0111559	0.00213303	0.811988	rs4839780	8	ASCC3	4370	intergenic	0.593	6	5	15	1	1	0
6:100952020:C:T	rs9322076	6	100952020	T	C	0.4543	1.53472e-07	0.0112111	0.00213608	0.80924	rs4839780	8	ASCC3	4049	intergenic	1.913	7	5	15	1	1	0
6:100953148:A:G	rs240764	6	100953148	G	A	0.4652	9.33591e-08	-0.0113862	0.00213252	0.630752	rs4839780	8	ASCC3	2921	intergenic	2.366	5	2	15	1	1	0
6:100955752:C:T	rs12374612	6	100955752	C	T	0.4662	5.7085e-08	-0.0115199	0.00212238	0.612532	rs4839780	8	ASCC3	317	downstream	0.29	6	4	5	1	1	0
6:100967531:A:G	rs17303769	6	100967531	G	A	0.4662	7.32681e-08	-0.0114137	0.00212028	0.612532	rs4839780	8	ASCC3	0	intronic	12.37	5	5	5	1	1	0
6:100977940:C:T	rs4461738	6	100977940	T	C	0.4662	8.2372e-08	-0.0113638	0.00211934	0.612532	rs4839780	8	ASCC3	0	intronic	5.138	6	4	5	1	1	0
6:100978351:C:T	rs2001102	6	100978351	C	T	0.4662	9.36623e-08	-0.0113188	0.00212012	0.612532	rs4839780	8	ASCC3:RP1-121G13.3	00:00:00	ncRNA_exonic	17.78	6	4	5	1	1	0
6:100978570:C:T	rs12660725	6	100978570	C	T	0.4662	7.68974e-08	-0.0113948	0.00212021	0.612532	rs4839780	8	ASCC3:RP1-121G13.3	00:00:00	ncRNA_exonic	18.97	7	4	5	1	1	0
6:100979506:A:T	rs10457808	6	100979506	A	T	0.4662	8.53132e-08	-0.0113496	0.0021192	0.612532	rs4839780	8	ASCC3	0	intronic	14.14	6	4	5	1	1	0
6:100981200:A:C	rs2398132	6	100981200	A	C	0.4662	9.25058e-08	-0.0113234	0.0021201	0.612532	rs4839780	8	ASCC3	0	intronic	1.278	7	5	5	1	1	0
6:100983505:C:T	rs12190903	6	100983505	C	T	0.4662	8.93201e-08	-0.0113364	0.00212	0.612532	rs4839780	8	ASCC3	0	intronic	1.918	7	4	5	1	1	0
6:100983589:C:T	rs12200565	6	100983589	T	C	0.4662	9.62645e-08	-0.0113075	0.00211999	0.612532	rs4839780	8	ASCC3	0	intronic	0.433	6	4	5	1	1	0
6:100984400:C:T	rs10457809	6	100984400	C	T	0.4662	6.94451e-08	-0.0114251	0.00211862	0.612532	rs4839780	8	ASCC3	0	intronic	0.432	7	4	5	1	1	0
6:100988939:C:T	rs11155496	6	100988939	T	C	0.4662	8.43685e-08	-0.0113591	0.00212017	0.612532	rs4839780	8	ASCC3	0	intronic	0.176	6	4	5	1	1	0
6:100991104:T:TA	rs35741413	6	100991104	TA	T	0.4652	NA	NA	NA	0.609188	rs4839780	8	ASCC3	0	intronic	0.918	NA	5	15	1	1	0
6:101002618:C:G	rs2062634	6	101002618	G	C	0.4642	5.62048e-08	-0.0115173	0.00212082	0.618716	rs4839780	8	ASCC3	0	intronic	6.258	6	5	15	1	1	0
6:101002659:A:G	rs2062635	6	101002659	G	A	0.4642	6.77058e-08	-0.0114545	0.00212228	0.618716	rs4839780	8	ASCC3	0	intronic	6.573	7	5	15	1	1	0
6:101003796:C:CAGG	rs148511033	6	101003796	CAGG	C	0.4642	NA	NA	NA	0.618716	rs4839780	8	ASCC3	0	intronic	5.975	NA	4	15	1	1	0
6:101006577:C:G	rs72939358	6	101006577	C	G	0.1958	1.28893e-07	-0.0145936	0.00276367	0.662684	rs12193789	8	ASCC3	0	intronic	0.443	6	5	15	1	1	0
6:101008093:C:T	rs12191199	6	101008093	C	T	0.4652	5.50011e-08	-0.0115229	0.00212034	0.614473	rs4839780	8	ASCC3	0	intronic	1.506	6	5	15	1	1	0
6:101018032:A:G	rs12206945	6	101018032	A	G	0.4672	1.32995e-07	-0.0111958	0.00212252	0.608328	rs4839780	8	ASCC3	0	intronic	0.13	6	4	5	1	1	0
6:101019551:C:G	rs11155498	6	101019551	G	C	0.4672	1.03985e-07	-0.0112829	0.00212095	0.608328	rs4839780	8	ASCC3	0	intronic	9.433	6	4	5	1	1	0
6:101020968:C:T	rs1875400	6	101020968	T	C	0.4672	1.03317e-07	-0.0112853	0.00212094	0.608328	rs4839780	8	ASCC3	0	intronic	3.246	7	4	5	1	1	0
6:101023588:A:G	rs1875401	6	101023588	G	A	0.4652	6.34211e-08	-0.0114705	0.00212064	0.614473	rs4839780	8	ASCC3	0	intronic	0.325	7	5	5	1	1	0
6:101028702:A:T	rs12192249	6	101028702	T	A	0.4662	9.31256e-08	-0.0113288	0.0021216	0.606148	rs4839780	8	ASCC3	0	intronic	0.786	7	5	5	1	1	0
6:101028721:G:T	rs12196783	6	101028721	G	T	0.4662	9.31253e-08	-0.0113288	0.0021216	0.606148	rs4839780	8	ASCC3	0	intronic	0.344	7	5	5	1	1	0
6:101030273:G:T	rs75628333	6	101030273	T	G	0.4672	8.2309e-08	-0.0113751	0.00212139	0.608328	rs4839780	8	ASCC3	0	intronic	0.701	6	5	5	1	1	0
6:101030631:C:T	rs145634441	6	101030631	T	C	0.4672	8.32154e-08	-0.0113678	0.0021208	0.608328	rs4839780	8	ASCC3	0	intronic	0.666	7	5	5	1	1	0
6:101033379:A:C	rs12206182	6	101033379	A	C	0.4662	8.10062e-08	-0.0113841	0.00212193	0.616703	rs4839780	8	ASCC3	0	intronic	0.637	6	5	5	1	1	0
6:101077188:A:AAATT	rs145072122	6	101077188	AAATT	A	0.1938	NA	NA	NA	0.664612	rs12193789	8	ASCC3	0	intronic	9.678	NA	4	5	1	1	0
6:101098041:C:CA	rs200370591	6	101098041	CA	C	0.1004	NA	NA	NA	0.617268	rs12193789	8	ASCC3	0	intronic	0.321	NA	4	5	1	0	0
6:101102585:G:T	rs12193789	6	101102585	G	T	0.1372	3.77588e-08	-0.0187441	0.00340731	1	rs12193789	8	ASCC3	0	intronic	0.858	7	4	5	1	0	0
6:101187165:A:C	rs12196997	6	101187165	C	A	0.1978	1.74156e-06	-0.0131322	0.00274653	0.651291	rs12193789	8	ASCC3	0	intronic	4.018	7	5	15	1	1	0
6:101218216:A:G	rs12205870	6	101218216	A	G	0.1978	1.23496e-06	-0.0132682	0.00273569	0.651291	rs12193789	8	ASCC3	0	intronic	3.695	7	5	5	1	1	0
6:101240857:A:G	rs12209756	6	101240857	A	G	0.1471	1.0829e-07	-0.017461	0.00328688	0.89397	rs12193789	8	ASCC3	0	intronic	9.193	6	4	5	1	1	0
6:101274689:C:T	rs17672112	6	101274689	T	C	0.1998	9.90573e-07	-0.0134023	0.00273876	0.646561	rs12193789	8	ASCC3	0	intronic	0.046	7	5	5	1	1	0
6:101276698:C:G	rs2895068	6	101276698	C	G	0.1938	5.56783e-06	-0.0124376	0.00273821	0.623096	rs12193789	8	ASCC3	0	intronic	1.599	5	4	5	1	1	0
6:101344511:A:C	rs612117	6	101344511	A	C	0.165	0.000292674	-0.0105752	0.00291993	0.637453	rs12193789	8	RP3-467N11.2	6296	intergenic	3.014	6	5	15	0	0	0
6:101344673:C:T	rs614097	6	101344673	C	T	0.165	0.000437245	-0.0104032	0.00295834	0.637453	rs12193789	8	RP3-467N11.2	6458	intergenic	1.945	NA	5	15	0	1	0
6:101344679:C:T	rs614094	6	101344679	T	C	0.166	0.000493211	-0.0102929	0.00295394	0.623985	rs12193789	8	RP3-467N11.2	6464	intergenic	2.681	NA	5	15	0	1	0
7:117494829:A:T	rs13225352	7	117494829	A	T	0.3161	4.86272e-09	-0.0140338	0.00239814	0.865261	rs6976111	9	CTTNBP2	0	intronic	1.319	6	5	15	1	0	0
7:117494833:A:T	rs12536571	7	117494833	A	T	0.3767	1.40413e-08	-0.01275	0.00224749	0.657896	rs6976111	9	CTTNBP2	0	intronic	0.731	6	5	15	1	0	0
7:117495667:A:C	rs6976111	7	117495667	C	A	0.2843	4.42257e-10	-0.0145058	0.00232519	1	rs6976111	9	CTTNBP2	0	intronic	0.163	4	4	15	1	1	0
7:117496319:C:T	rs7776980	7	117496319	C	T	0.3171	1.87007e-09	-0.013729	0.00228479	0.869786	rs6976111	9	CTTNBP2	0	intronic	10.43	5	4	15	1	0	0
7:117496890:G:T	rs10252771	7	117496890	T	G	0.3171	1.34469e-09	-0.0138435	0.00228361	0.869786	rs6976111	9	CTTNBP2	0	intronic	2.456	6	4	15	1	1	0
7:117503982:G:T	rs10259910	7	117503982	T	G	0.3181	2.61922e-09	-0.0135849	0.00228165	0.866116	rs6976111	9	CTTNBP2	0	intronic	3.747	NA	5	15	1	0	1
7:117506351:G:T	rs34564710	7	117506351	T	G	0.3181	2.4079e-09	-0.0136127	0.00228104	0.866116	rs6976111	9	CTTNBP2	0	intronic	2.09	7	5	15	1	0	1
7:117506810:A:T	rs34298216	7	117506810	T	A	0.3181	2.58586e-09	-0.0135872	0.00228122	0.866116	rs6976111	9	CTTNBP2	0	intronic	16.03	5	1	15	1	1	1
7:117510621:C:T	rs13239186	7	117510621	C	T	0.2863	9.17532e-10	-0.0141893	0.00231725	0.990935	rs6976111	9	CTTNBP2	0	intronic	12.78	7	1	14	1	1	0
7:117513837:A:C	rs10263711	7	117513837	C	A	0.3191	3.13371e-09	-0.0134941	0.00227764	0.862465	rs6976111	9	CTTNBP2	0	intronic	7.872	4	1	1	1	1	0
7:117517775:C:T	rs34031516	7	117517775	T	C	0.3201	2.66226e-09	-0.0135477	0.00227641	0.859683	rs6976111	9	CTTNBP2	3581	intergenic	2.531	7	5	15	1	1	0
7:117522058:A:T	rs10267771	7	117522058	A	T	0.3191	4.71136e-09	-0.0133401	0.00227755	0.862465	rs6976111	9	AC007568.1	854	upstream	6.497	5	5	15	1	1	0
7:117524211:T:TA	rs146498712	7	117524211	T	TA	0.3191	NA	NA	NA	0.862465	rs6976111	9	AC007568.1	481	downstream	1.489	NA	5	15	0	0	0
7:117529641:C:T	rs10244364	7	117529641	T	C	0.3191	3.41124e-09	-0.0134563	0.00227663	0.862465	rs6976111	9	AC007568.1	5911	intergenic	9.02	5	5	15	0	1	0
7:117532152:A:G	rs727164	7	117532152	G	A	0.3191	4.88142e-09	-0.0133293	0.002278	0.862465	rs6976111	9	AC007568.1	8422	intergenic	0.047	5	5	15	0	0	0
7:117535278:C:T	rs6952555	7	117535278	T	C	0.3171	2.19202e-09	-0.0135771	0.00226926	0.846212	rs6976111	9	AC007568.1	11548	intergenic	2.8	7	5	15	0	1	0
7:117550950:A:C	rs6466629	7	117550950	A	C	0.3042	1.99783e-09	-0.013708	0.00228537	0.799362	rs6976111	9	AC007568.1	27220	intergenic	0.747	7	14	15	0	1	0
7:117559913:A:AAATC	rs76438239	7	117559913	AAATC	A	0.3042	NA	NA	NA	0.790375	rs6976111	9	AC007568.1	36183	intergenic	0.925	NA	7	15	0	0	0
7:117575721:A:G	rs6961907	7	117575721	A	G	0.3022	1.95047e-09	-0.0137134	0.00228478	0.789018	rs6976111	9	AC007568.1	51991	intergenic	0.607	7	9	15	0	1	0
7:117581953:A:G	rs10276758	7	117581953	G	A	0.3032	1.95265e-09	-0.0137108	0.00228442	0.794182	rs6976111	9	AC003084.2	56958	intergenic	6.457	5	5	15	0	0	0
7:117585779:A:G	rs7782815	7	117585779	A	G	0.3042	2.11465e-09	-0.0136787	0.002284	0.790375	rs6976111	9	AC003084.2	53132	intergenic	4.734	7	5	15	0	0	0
7:117586291:A:G	rs10487380	7	117586291	A	G	0.3032	1.89443e-09	-0.0137239	0.00228473	0.794182	rs6976111	9	AC003084.2	52620	intergenic	7.95	3a	5	15	0	1	0
7:117587887:A:G	rs34729439	7	117587887	G	A	0.3042	2.23656e-09	-0.0136582	0.00228407	0.790375	rs6976111	9	AC003084.2	51024	intergenic	0.909	6	5	15	0	1	0
7:117590626:C:G	rs35582707	7	117590626	G	C	0.3052	1.57322e-09	-0.0138373	0.00229215	0.7786	rs6976111	9	AC003084.2	48285	intergenic	5.263	6	2	15	0	1	1
7:117594838:A:G	rs1156954	7	117594838	G	A	0.3221	2.22532e-09	-0.0135862	0.00227171	0.726093	rs6976111	9	AC003084.2	44073	intergenic	0.166	7	5	15	0	1	1
7:117599514:A:G	rs916784	7	117599514	A	G	0.3986	2.74879e-07	-0.0110818	0.002156	0.721687	rs61702433	9	AC003084.2	39397	intergenic	8.851	6	5	15	0	0	1
7:117600424:C:T	rs2402273	7	117600424	T	C	0.3986	4.20551e-07	-0.0109115	0.00215663	0.721687	rs61702433	9	AC003084.2	38487	intergenic	6.882	5	5	15	0	0	0
7:117602126:A:G	rs7801876	7	117602126	A	G	0.3986	3.11201e-07	-0.0110147	0.00215273	0.721687	rs61702433	9	AC003084.2	36785	intergenic	5.576	6	5	15	0	0	0
7:117603820:C:G	rs1013278	7	117603820	G	C	0.3976	2.54578e-07	-0.0111068	0.00215481	0.724547	rs61702433	9	AC003084.2	35091	intergenic	18.12	5	5	15	0	0	0
7:117605714:A:G	rs1468183	7	117605714	G	A	0.3976	3.70322e-07	-0.0109527	0.00215446	0.724547	rs61702433	9	AC003084.2	33197	intergenic	2.211	6	14	15	0	0	0
7:117607658:A:G	rs10259482	7	117607658	G	A	0.3986	3.18726e-07	-0.0109984	0.00215143	0.721687	rs61702433	9	AC003084.2	31253	intergenic	4.523	7	14	15	0	0	0
7:117608224:C:G	rs10260182	7	117608224	G	C	0.3976	3.16404e-07	-0.011019	0.00215487	0.717346	rs61702433	9	AC003084.2	30687	intergenic	1.647	7	14	15	0	0	0
7:117609096:A:G	rs10264112	7	117609096	G	A	0.3966	2.89332e-07	-0.0110625	0.00215628	0.720214	rs61702433	9	AC003084.2	29815	intergenic	1.236	7	14	15	0	0	0
7:117610290:C:G	rs28438696	7	117610290	G	C	0.3966	3.8348e-07	-0.0109325	0.00215331	0.720214	rs61702433	9	AC003084.2	28621	intergenic	5.01	6	14	15	0	0	0
7:117610768:C:G	rs13438572	7	117610768	C	G	0.3976	3.24121e-07	-0.0109879	0.00215071	0.717346	rs61702433	9	AC003084.2	28143	intergenic	1.46	6	14	15	0	0	0
7:117611250:A:G	rs7784849	7	117611250	A	G	0.3976	3.31182e-07	-0.0109768	0.00215026	0.717346	rs61702433	9	AC003084.2	27661	intergenic	5.97	6	14	15	0	0	0
7:117612315:C:G	rs12113919	7	117612315	C	G	0.3966	4.03679e-07	-0.0108962	0.0021503	0.720214	rs61702433	9	AC003084.2	26596	intergenic	2.774	5	7	15	0	0	0
7:117613109:C:T	rs10280709	7	117613109	C	T	0.3956	3.50402e-07	-0.0109468	0.00214887	0.723095	rs61702433	9	AC003084.2	25802	intergenic	1.816	2c	5	15	0	0	0
7:117614923:A:C	rs10237233	7	117614923	A	C	0.3976	3.8207e-07	-0.010917	0.00214995	0.718702	rs61702433	9	AC003084.2	23988	intergenic	2.595	5	5	15	0	0	0
7:117614981:C:T	rs2402295	7	117614981	C	T	0.3986	3.99592e-07	-0.0108984	0.0021499	0.71585	rs61702433	9	AC003084.2	23930	intergenic	4.567	5	5	15	0	0	0
7:117615317:C:T	rs10226992	7	117615317	T	C	0.3996	4.02906e-07	-0.0108955	0.00215	0.720178	rs61702433	9	AC003084.2	23594	intergenic	12.38	5	7	15	0	0	0
7:117617520:A:T	rs28714277	7	117617520	T	A	0.3986	3.99229e-07	-0.0109016	0.00215047	0.71585	rs61702433	9	AC003084.2	21391	intergenic	1.687	7	5	15	0	0	0
7:117617919:C:T	rs7793280	7	117617919	C	T	0.3986	4.06699e-07	-0.0108947	0.00215059	0.71585	rs61702433	9	AC003084.2	20992	intergenic	4.192	6	5	15	0	0	0
7:117619851:C:G	rs12111806	7	117619851	G	C	0.3986	4.54479e-07	-0.0108511	0.00215099	0.71585	rs61702433	9	AC003084.2	19060	intergenic	0.923	7	5	15	0	0	0
7:117623182:A:G	rs10270826	7	117623182	A	G	0.3996	2.35723e-07	-0.0111075	0.00214894	0.720178	rs61702433	9	AC003084.2	15729	intergenic	12.3	5	5	15	0	0	0
7:117624373:C:T	rs10264984	7	117624373	C	T	0.3986	2.73564e-07	-0.0110615	0.00215167	0.723023	rs61702433	9	AC003084.2	14538	intergenic	0.077	7	5	15	0	0	0
7:117625599:C:T	rs150346963	7	117625599	C	T	0.3986	3.28168e-07	-0.0110001	0.0021541	0.723023	rs61702433	9	AC003084.2	13312	intergenic	0.636	6	5	15	0	0	0
7:117627004:C:G	rs17568511	7	117627004	C	G	0.3976	2.62026e-07	-0.0110798	0.00215184	0.725881	rs61702433	9	AC003084.2	11907	intergenic	0.027	5	5	15	0	0	0
7:117627585:G:T	rs61702433	7	117627585	G	T	0.3191	1.98296e-08	-0.012629	0.00224971	1	rs61702433	9	AC003084.2	11326	intergenic	3.433	6	5	15	0	0	0
7:117628183:A:T	rs970185	7	117628183	T	A	0.3986	2.75511e-07	-0.0110601	0.00215194	0.723023	rs61702433	9	AC003084.2	10728	intergenic	0.603	7	5	15	0	0	0
7:117628555:C:T	rs10282032	7	117628555	C	T	0.3996	2.70727e-07	-0.0110678	0.00215207	0.720178	rs61702433	9	AC003084.2	10356	intergenic	0.288	7	5	15	0	0	0
7:117631292:A:AT	rs61287264	7	117631292	AT	A	0.2455	NA	NA	NA	0.713213	rs61702433	9	AC003084.2	7619	intergenic	6.492	NA	5	15	0	0	1
7:117634273:C:CT	rs34453766	7	117634273	CT	C	0.4056	NA	NA	NA	0.671026	rs61702433	9	AC003084.2	4638	intergenic	0.744	NA	5	15	0	0	1
7:117635382:C:T	rs2188836	7	117635382	C	T	0.4076	1.73614e-06	-0.0102849	0.00215074	0.654925	rs61702433	9	AC003084.2	3529	intergenic	1.686	6	5	15	0	0	1
7:117635605:G:T	rs2214230	7	117635605	G	T	0.3429	4.185e-07	-0.0112136	0.00221593	0.856154	rs61702433	9	AC003084.2	3306	intergenic	0.078	7	5	15	0	0	1
7:117636111:C:G	rs10230941	7	117636111	C	G	0.3419	4.76046e-07	-0.0111604	0.0022162	0.859148	rs61702433	9	AC003084.2	2800	intergenic	2.16	2c	5	15	0	0	1
9:23720380:C:T	rs2039162	9	23720380	C	T	0.2058	7.1677e-09	0.0154778	0.00267453	0.873991	rs10811963	10	ELAVL2	0	intronic	6.016	6	5	15	1	0	0
9:23720904:C:T	rs1329041	9	23720904	C	T	0.2833	3.13897e-09	0.0145636	0.00245828	0.939235	rs10811965	10	ELAVL2	0	intronic	2.623	7	5	15	1	0	0
9:23723217:C:T	rs10966044	9	23723217	C	T	0.1958	1.10514e-08	0.0154333	0.00270101	0.856118	rs10811963	10	ELAVL2	0	intronic	6.621	7	5	15	1	0	0
9:23724832:C:T	rs10966045	9	23724832	C	T	0.2843	4.91492e-09	0.0143942	0.00246048	0.934703	rs10811965	10	ELAVL2	0	intronic	3.066	6	5	15	1	0	0
9:23726194:C:G	rs10966046	9	23726194	G	C	0.2913	1.35586e-09	0.0148724	0.00245386	0.915111	rs10811965	10	ELAVL2	0	intronic	0.393	7	5	15	1	0	0
9:23726970:C:T	rs16907656	9	23726970	C	T	0.1571	8.83118e-08	0.0160599	0.0030022	0.636014	rs10811963	10	ELAVL2	0	intronic	0.493	7	4	15	1	0	0
9:23728276:A:C	rs10966047	9	23728276	A	C	0.3131	2.53686e-08	0.0132896	0.00238557	0.847847	rs10811965	10	ELAVL2	0	intronic	0.337	7	4	15	1	0	0
9:23728372:A:G	rs10811962	9	23728372	A	G	0.3141	3.84652e-08	0.0131357	0.00238923	0.845024	rs10811965	10	ELAVL2	0	intronic	6.724	7	4	15	1	0	0
9:23730654:C:T	rs10757447	9	23730654	T	C	0.2157	2.05389e-09	0.0157235	0.00262335	0.961131	rs10811963	10	ELAVL2	0	intronic	4.132	5	4	15	1	0	0
9:23730783:A:T	rs10811963	9	23730783	T	A	0.2227	7.33634e-09	0.0150868	0.00260874	1	rs10811963	10	ELAVL2	0	intronic	1.468	7	4	15	1	0	0
9:23731338:G:GA	rs544778782	9	23731338	G	GA	0.2803	NA	NA	NA	0.812619	rs10811965	10	ELAVL2	0	intronic	0.31	NA	4	15	1	0	0
9:23731563:A:C	rs717719	9	23731563	C	A	0.2078	4.97112e-09	0.0155334	0.00265606	0.917783	rs10811963	10	ELAVL2	0	intronic	1.944	4	5	15	1	0	0
9:23731597:A:T	rs717718	9	23731597	A	T	0.2952	1.19509e-09	0.0147937	0.00243274	0.915474	rs10811965	10	ELAVL2	0	intronic	6.936	4	5	15	1	0	0
9:23732000:C:T	rs7861646	9	23732000	T	C	0.2952	1.25422e-09	0.014765	0.00243113	0.915474	rs10811965	10	ELAVL2	0	intronic	4.636	5	5	15	1	0	0
9:23732480:A:T	rs62540058	9	23732480	A	T	0.2078	5.37756e-09	0.0154948	0.0026554	0.918027	rs10811963	10	ELAVL2	0	intronic	11.48	7	4	15	1	0	0
9:23733977:C:T	rs12551125	9	23733977	T	C	0.1571	1.68331e-07	0.0155951	0.00298106	0.64548	rs10811963	10	ELAVL2	0	intronic	8.337	5	4	15	1	0	0
9:23735422:C:T	rs10966055	9	23735422	T	C	0.2107	2.3153e-09	0.0158708	0.00265658	0.933849	rs10811963	10	ELAVL2	0	UTR5	3.781	7	5	15	1	0	0
9:23736400:A:G	rs10119773	9	23736400	G	A	0.495	4.59445e-10	0.0133487	0.00214177	0.987093	rs3793577	10	ELAVL2	0	intronic	2.179	5	5	15	1	0	0
9:23737227:A:G	rs10966056	9	23737227	G	A	0.2197	9.09323e-09	0.0151806	0.00264149	0.8309	rs10811963	10	ELAVL2	0	intronic	3.414	6	5	15	1	0	0
9:23737627:A:G	rs3793577	9	23737627	G	A	0.494	4.55032e-10	0.0133498	0.00214144	1	rs3793577	10	ELAVL2	0	intronic	19.76	5	5	15	1	0	0
9:23738298:A:G	rs3829090	9	23738298	A	G	0.2087	7.35375e-09	0.015376	0.00265893	0.912211	rs10811963	10	ELAVL2	0	intronic	13.47	6	5	15	1	0	0
9:23739780:A:C	rs10966058	9	23739780	C	A	0.2097	3.47468e-09	0.0161349	0.00273122	0.917776	rs10811963	10	ELAVL2	0	intronic	4.864	5	4	15	1	0	0
9:23739783:G:GCA	rs142111539	9	23739783	G	GCA	0.2107	NA	NA	NA	0.912461	rs10811963	10	ELAVL2	0	intronic	5.001	NA	4	15	1	0	0
9:23740030:A:C	rs10966059	9	23740030	C	A	0.2922	8.8944e-10	0.0149571	0.00244068	0.927854	rs10811965	10	ELAVL2	0	intronic	0.191	4	2	15	1	0	0
9:23740105:T:TAA	rs140004039	9	23740105	T	TAA	0.2097	NA	NA	NA	0.917776	rs10811963	10	ELAVL2	0	intronic	7.006	NA	2	15	1	0	0
9:23740182:C:T	rs10966060	9	23740182	C	T	0.2097	2.95304e-09	0.0157696	0.00265734	0.917776	rs10811963	10	ELAVL2	0	intronic	2.261	7	2	15	1	0	0
9:23740210:A:C	rs10966061	9	23740210	C	A	0.2932	6.27455e-10	0.0150827	0.00243916	0.93304	rs10811965	10	ELAVL2	0	intronic	2.196	7	2	15	1	0	0
9:23741278:C:T	rs10811965	9	23741278	C	T	0.2783	5.085e-10	0.0155115	0.00249516	1	rs10811965	10	ELAVL2	0	intronic	0.314	5	2	15	1	0	0
9:23741776:T:TTC	rs10565881	9	23741776	TTC	T	0.2893	NA	NA	NA	0.949515	rs10811965	10	ELAVL2	0	intronic	1.071	NA	2	15	1	0	0
9:96384524:G:T	rs1806524	9	96384524	G	T	0.3748	3.39821e-07	0.0111753	0.00219122	0.683423	rs10761244	11	PHF2	0	intronic	1.2	NA	4	15	1	0	1
9:96385086:C:G	rs62573993	9	96385086	C	G	0.4672	1.34444e-08	0.0121199	0.00213361	0.955026	rs10761244	11	PHF2	0	intronic	0.009	5	1	15	1	0	1
9:96386966:A:ATGG	rs59624778	9	96386966	ATGG	A	0.4791	NA	NA	NA	0.98466	rs10761244	11	PHF2	0	intronic	1.132	NA	5	15	1	0	1
9:96387592:C:T	rs10761244	9	96387592	T	C	0.4771	8.20604e-09	0.0123547	0.00214331	1	rs10761244	11	PHF2	0	intronic	0.525	5	5	15	1	0	1
9:96387675:C:T	rs10761245	9	96387675	T	C	0.4771	9.86912e-09	0.012222	0.00213182	1	rs10761244	11	PHF2	0	intronic	0.175	7	5	15	1	0	1
9:96387795:C:T	rs10761246	9	96387795	T	C	0.4771	1.02678e-08	0.0122073	0.00213176	1	rs10761244	11	PHF2	0	intronic	1.75	6	5	15	1	0	1
9:96387905:A:G	rs10821184	9	96387905	G	A	0.4771	9.72738e-09	0.0122261	0.00213162	1	rs10761244	11	PHF2	0	intronic	0.87	6	5	15	1	0	1
9:96389861:C:G	rs12002044	9	96389861	G	C	0.4761	1.11869e-08	0.0121737	0.00213132	0.996161	rs10761244	11	PHF2	0	intronic	2.274	7	5	9	1	0	1
9:96390131:A:G	rs10122270	9	96390131	G	A	0.4682	1.36265e-08	0.0121098	0.00213271	0.966172	rs10761244	11	PHF2	0	intronic	6.893	5	5	9	1	0	0
9:96391247:C:G	rs7018598	9	96391247	C	G	0.4274	1.27258e-05	-0.00949175	0.0021746	0.690323	rs10761244	11	PHF2	0	intronic	0.203	7	5	5	1	0	0
9:96391417:A:G	rs4744263	9	96391417	A	G	0.4274	1.18243e-05	-0.00952564	0.00217437	0.690323	rs10761244	11	PHF2	0	intronic	1.574	6	4	5	1	0	0
9:96391990:G:T	rs7849752	9	96391990	G	T	0.4274	1.44178e-05	-0.00942637	0.00217325	0.690323	rs10761244	11	PHF2	0	intronic	2.628	7	4	5	1	0	0
9:96392019:A:G	rs7865712	9	96392019	G	A	0.4662	1.47408e-08	0.0120606	0.00212908	0.959019	rs10761244	11	PHF2	0	intronic	0.207	7	4	5	1	0	0
9:96392182:A:G	rs10992812	9	96392182	G	A	0.3648	2.79593e-07	0.01136	0.00221149	0.646164	rs10761244	11	PHF2	0	intronic	5.673	5	4	5	1	0	0
9:96392371:A:G	rs10992813	9	96392371	G	A	0.3668	2.10257e-07	0.0113576	0.00218831	0.655561	rs10761244	11	PHF2	0	intronic	0.339	5	4	4	1	0	0
9:96393807:A:G	rs12238738	9	96393807	A	G	0.3648	1.34205e-07	0.0115178	0.00218425	0.652522	rs10761244	11	PHF2	0	intronic	2.198	5	4	4	1	0	0
9:96394402:A:G	rs2001315	9	96394402	G	A	0.3777	9.73519e-08	0.0116002	0.00217569	0.684989	rs10761244	11	PHF2	0	intronic	9.445	NA	4	4	1	0	0
9:96395429:C:T	rs2001610	9	96395429	C	T	0.3688	9.94268e-08	0.0116286	0.0021826	0.665109	rs10761244	11	PHF2	0	intronic	0.684	5	4	4	1	0	0
9:96395801:A:G	rs2001589	9	96395801	G	A	0.3777	9.74007e-08	0.0115985	0.00217541	0.684989	rs10761244	11	PHF2	0	intronic	5.994	NA	4	4	1	0	0
9:96396185:G:T	rs2398848	9	96396185	T	G	0.3688	9.57942e-08	0.0116427	0.00218246	0.665109	rs10761244	11	PHF2	0	intronic	0.52	5	4	4	1	0	0
9:96397409:A:G	rs10992815	9	96397409	G	A	0.3648	1.25292e-07	0.0115434	0.00218389	0.652522	rs10761244	11	PHF2	0	intronic	1.477	5	4	4	1	0	0
9:96397689:A:G	rs7044244	9	96397689	G	A	0.3688	7.59529e-08	0.011735	0.0021826	0.665109	rs10761244	11	PHF2	0	intronic	3.168	5	4	4	1	0	0
9:96398999:C:T	rs10821185	9	96398999	C	T	0.3668	1.41477e-07	0.0114908	0.00218314	0.655561	rs10761244	11	PHF2	0	intronic	2.352	5	4	4	1	0	0
9:96399184:A:G	rs10992819	9	96399184	G	A	0.3668	1.32781e-07	0.0115154	0.00218298	0.655561	rs10761244	11	PHF2	0	intronic	1.388	5	4	4	1	0	0
9:96401045:A:G	rs10821186	9	96401045	G	A	0.3668	1.39094e-07	0.0114962	0.00218288	0.655561	rs10761244	11	PHF2	0	intronic	5.151	5	4	5	1	0	0
9:96404743:A:T	rs7868191	9	96404743	T	A	0.3767	1.3385e-07	0.011471	0.00217518	0.676856	rs10761244	11	PHF2	0	intronic	8.427	6	4	5	1	0	0
9:96406858:A:G	rs10821187	9	96406858	A	G	0.3767	1.38234e-07	0.011458	0.00217515	0.676856	rs10761244	11	PHF2	0	intronic	0.33	4	4	4	1	0	0
9:96407173:A:G	rs10821188	9	96407173	G	A	0.3767	1.39688e-07	0.0114533	0.00217505	0.676856	rs10761244	11	PHF2	0	intronic	0.395	5	4	4	1	0	0
9:96407514:A:G	rs10821189	9	96407514	A	G	0.3777	1.8737e-07	0.0113487	0.00217759	0.673158	rs10761244	11	PHF2	0	intronic	3.682	5	4	4	1	0	0
9:96407848:A:G	rs7851271	9	96407848	A	G	0.3767	1.26692e-07	0.0114937	0.00217533	0.676856	rs10761244	11	PHF2	0	intronic	0.271	NA	4	4	1	0	0
9:96409370:C:T	rs2398856	9	96409370	T	C	0.3767	1.09211e-07	0.0115537	0.00217551	0.676856	rs10761244	11	PHF2	0	intronic	3.388	5	4	4	1	0	0
9:96410170:C:CAA	9:96410170:C:CAA	9	96410170	C	CAA	0.01093	NA	NA	NA	0.655561	rs10761244	11	PHF2	0	intronic	1.115	NA	4	5	1	0	1
9:96410170:C:CAAA	9:96410170:C:CAAA	9	96410170	C	CAAA	0.3668	NA	NA	NA	0.655561	rs10761244	11	PHF2	0	NA	1.086	NA	4	5	1	0	1
9:96411968:C:CAT	rs3080758	9	96411968	CAT	C	0.3787	NA	NA	NA	0.681248	rs10761244	11	PHF2	0	intronic	4.934	NA	4	4	1	0	1
9:96413192:A:T	rs10761249	9	96413192	A	T	0.3767	1.09436e-07	0.0115504	0.00217505	0.677915	rs10761244	11	PHF2	0	intronic	1.413	6	4	4	1	0	1
9:96413378:A:AT	rs142977635	9	96413378	A	AT	0.3807	NA	NA	NA	0.678194	rs10761244	11	PHF2	0	intronic	6.151	NA	4	4	1	0	1
9:96413681:A:G	rs7864397	9	96413681	G	A	0.3767	1.14438e-07	0.0115325	0.00217501	0.677915	rs10761244	11	PHF2	0	intronic	1.797	5	4	4	1	0	1
9:96413705:A:T	rs7851178	9	96413705	A	T	0.3767	1.14121e-07	0.0115334	0.00217496	0.677915	rs10761244	11	PHF2	0	intronic	0.35	5	4	4	1	0	1
9:96414654:A:G	rs10821190	9	96414654	G	A	0.3767	1.04619e-07	0.0115681	0.00217502	0.677915	rs10761244	11	PHF2	0	intronic	1.119	6	4	4	1	0	1
9:96414935:C:T	rs10821191	9	96414935	T	C	0.3787	9.69578e-08	0.0116006	0.00217547	0.681248	rs10761244	11	PHF2	0	intronic	0.45	6	4	4	1	0	1
9:96415653:C:T	rs3750354	9	96415653	C	T	0.3767	1.05093e-07	0.0115663	0.00217502	0.677915	rs10761244	11	PHF2	0	intronic	11.57	5	4	4	1	0	1
9:96415983:C:T	rs10992829	9	96415983	C	T	0.3678	2.06819e-07	0.0113397	0.00218357	0.65818	rs10761244	11	PHF2	0	intronic	0.754	7	4	4	1	0	1
9:96417430:C:T	rs10821192	9	96417430	C	T	0.3658	1.18307e-07	0.0115606	0.00218281	0.655125	rs10761244	11	PHF2	0	intronic	0.66	7	4	4	1	0	1
9:96419085:A:G	rs10992831	9	96419085	G	A	0.3678	1.08046e-07	0.0115939	0.00218227	0.65818	rs10761244	11	PHF2	0	intronic	3.82	5	4	4	1	0	1
9:96419776:A:C	rs10761250	9	96419776	C	A	0.3678	1.25465e-07	0.0115352	0.00218244	0.65818	rs10761244	11	PHF2	0	intronic	6.523	6	4	4	1	0	1
9:96421221:A:G	rs10821193	9	96421221	G	A	0.3678	1.26704e-07	0.0115314	0.00218247	0.65818	rs10761244	11	PHF2	0	intronic	8.301	5	4	4	1	0	0
9:96421269:C:T	rs10821194	9	96421269	C	T	0.3678	1.26704e-07	0.0115314	0.00218247	0.65818	rs10761244	11	PHF2	0	intronic	3.385	5	4	4	1	0	0
9:96422119:C:T	rs3750357	9	96422119	C	T	0.3678	1.11059e-07	0.0115834	0.00218237	0.65818	rs10761244	11	PHF2	0	intronic	4.403	5	4	4	1	0	0
9:96423307:G:GAA	rs35458657	9	96423307	G	GAA	0.3678	NA	NA	NA	0.65818	rs10761244	11	PHF2	0	intronic	0.778	NA	4	5	1	0	0
9:96424815:C:CGGAT	rs530688521	9	96424815	CGGAT	C	0.02783	NA	NA	NA	0.660811	rs10761244	11	PHF2	0	intronic	1.901	NA	4	4	1	0	0
9:96424815:C:CGGATGGATGGAT	rs141327584	9	96424815	CGGATGGATGGAT	C	0.3688	NA	NA	NA	0.660811	rs10761244	11	PHF2	0	NA	1.56	NA	4	4	1	0	0
9:96425363:A:G	rs3750359	9	96425363	G	A	0.3658	1.28598e-07	0.0115275	0.00218285	0.655125	rs10761244	11	PHF2	0	intronic	5.886	4	4	4	1	0	0
9:96425777:C:T	rs7036592	9	96425777	C	T	0.3678	1.24123e-07	0.0115388	0.00218231	0.65818	rs10761244	11	PHF2	0	intronic	4.166	4	4	4	1	0	0
9:96427505:C:T	rs10992839	9	96427505	C	T	0.3678	1.48735e-07	0.0114682	0.00218266	0.65818	rs10761244	11	PHF2	0	intronic	3.222	5	4	4	1	0	0
9:96428457:A:G	rs10992840	9	96428457	A	G	0.3678	1.30228e-07	0.0115205	0.00218247	0.65818	rs10761244	11	PHF2	0	intronic	1.801	5	4	4	1	0	0
9:96429049:A:G	rs35171420	9	96429049	A	G	0.3678	1.32669e-07	0.011513	0.00218247	0.65818	rs10761244	11	PHF2	0	intronic	3.163	6	4	4	1	0	0
9:96430122:G:T	rs10992842	9	96430122	T	G	0.3688	1.26315e-07	0.0115339	0.0021827	0.65444	rs10761244	11	PHF2	0	intronic	0.285	5	4	5	1	0	0
9:96433349:C:G	rs10821195	9	96433349	G	C	0.3688	1.50866e-07	0.0114858	0.0021871	0.65444	rs10761244	11	PHF2	0	intronic	1.939	5	4	5	1	0	0
9:96433564:G:GTGCAGA	rs68180235	9	96433564	GTGCAGA	G	0.3728	NA	NA	NA	0.643919	rs10761244	11	PHF2	0	intronic	5.128	NA	4	5	1	0	0
9:96435650:A:G	rs34103739	9	96435650	A	G	0.3688	1.22291e-07	0.0115455	0.00218246	0.65444	rs10761244	11	PHF2	0	intronic	2.015	5	4	4	1	0	0
9:96435709:C:T	rs3829758	9	96435709	T	C	0.3698	1.22636e-07	0.0115436	0.00218231	0.650757	rs10761244	11	PHF2	0	intronic	7.047	NA	4	4	1	0	0
9:96436925:G:T	rs10992853	9	96436925	T	G	0.3688	1.18363e-07	0.0115582	0.00218238	0.65444	rs10761244	11	PHF2	0	intronic	0.4	5	4	4	1	0	0
9:96440328:A:G	rs1140722	9	96440328	A	G	0.3688	1.34033e-07	0.0115085	0.00218238	0.65444	rs10761244	11	PHF2	0	UTR3	10.58	5	4	4	1	0	0
9:96440808:A:C	rs1132004	9	96440808	C	A	0.3688	1.33488e-07	0.0115099	0.00218234	0.65444	rs10761244	11	PHF2	0	UTR3	4.754	5	4	5	1	0	0
9:96442899:A:G	rs10992860	9	96442899	G	A	0.3678	1.14473e-07	0.0115694	0.00218199	0.642622	rs10761244	11	PHF2	1029	intergenic	1.454	4	4	5	1	0	0
9:96443165:A:C	rs10821202	9	96443165	C	A	0.3708	1.80092e-07	0.0113809	0.00218072	0.634627	rs10761244	11	PHF2	1295	intergenic	0.777	4	4	5	1	0	0
9:96443910:A:G	rs7040340	9	96443910	G	A	0.3718	1.3384e-07	0.0114904	0.00217884	0.636134	rs10761244	11	PHF2	2040	intergenic	3.653	4	2	15	1	0	0
9:96445432:A:G	rs34031628	9	96445432	G	A	0.3688	2.13565e-07	0.0112898	0.00217645	0.646981	rs10761244	11	PHF2	3562	intergenic	0.592	5	5	15	1	0	0
9:96445583:A:G	rs36013568	9	96445583	G	A	0.3698	1.82995e-07	0.0113499	0.002176	0.64218	rs10761244	11	PHF2	3713	intergenic	5.026	5	5	15	1	0	0
9:96447466:A:C	rs10821203	9	96447466	A	C	0.3708	1.96129e-07	0.0113146	0.0021746	0.639695	rs10761244	11	PHF2	5596	intergenic	5.288	4	5	15	1	0	0
9:96451724:A:G	rs10992865	9	96451724	A	G	0.3658	1.8306e-07	0.0113604	0.00217804	0.632289	rs10761244	11	PHF2	9854	intergenic	8.877	5	9	15	1	0	0
9:96451784:A:G	rs4287000	9	96451784	G	A	0.4354	1.11626e-07	0.0112892	0.0021273	0.761716	rs10761244	11	PHF2	9914	intergenic	1.759	5	9	15	1	0	0
9:96453315:A:T	rs7870000	9	96453315	T	A	0.4344	9.83915e-08	0.0113449	0.00212859	0.759273	rs10761244	11	PHF2	11445	intergenic	3.499	5	9	15	0	0	0
9:96453325:C:T	rs11534280	9	96453325	C	T	0.3688	2.00782e-07	0.0113278	0.00217896	0.636686	rs10761244	11	PHF2	11455	intergenic	0.242	5	9	15	0	0	0
9:96458338:G:T	rs35176032	9	96458338	G	T	0.3698	2.29001e-07	0.0112675	0.00217763	0.613402	rs10761244	11	PHF2	16468	intergenic	1.199	7	9	15	0	0	0
9:96460883:A:AG	rs34095586	9	96460883	AG	A	0.3688	NA	NA	NA	0.611958	rs10761244	11	PHF2	19013	intergenic	0.836	NA	7	15	0	0	1
9:121546458:C:G	rs9696504	9	121546458	C	G	0.2485	2.12421e-05	0.0108253	0.00254625	0.730572	rs71507562	12	TUBB4BP6	19834	intergenic	1.169	7	5	15	0	0	0
9:121546958:A:T	rs1571092	9	121546958	T	A	0.2475	7.38524e-06	0.011207	0.00250025	0.782726	rs71507562	12	TUBB4BP6	20334	intergenic	1.391	7	5	15	0	0	0
9:121550449:C:T	rs10818237	9	121550449	T	C	0.2475	4.58641e-06	0.011458	0.00250013	0.792165	rs71507562	12	TUBB4BP6	23825	intergenic	1.084	5	5	15	0	0	0
9:121551266:A:G	rs10760001	9	121551266	G	A	0.2475	4.7855e-06	0.0114358	0.00250015	0.792165	rs71507562	12	TUBB4BP6	24642	intergenic	0.023	6	5	15	0	0	0
9:121553102:A:T	rs10818238	9	121553102	A	T	0.2475	5.23987e-06	0.0113866	0.00249978	0.792165	rs71507562	12	TUBB4BP6	26478	intergenic	5.67	6	9	15	0	0	0
9:121556091:A:T	rs558708681	9	121556091	T	A	0.000994	NA	NA	NA	0.787018	rs71507562	12	TUBB4BP6	29467	intergenic	1.673	NA	9	15	0	0	0
9:121556091:T:TA	rs34456291	9	121556091	TA	T	0.2485	NA	NA	NA	0.787018	rs71507562	12	TUBB4BP6	29467	NA	0.05	NA	9	15	0	0	0
9:121559353:C:T	rs10984229	9	121559353	T	C	0.2753	3.08588e-06	0.011201	0.00240102	0.667717	rs71507562	12	TUBB4BP6	32729	intergenic	20.9	7	9	15	0	0	0
9:121562526:A:C	rs10984232	9	121562526	C	A	0.2475	4.4445e-06	0.0114637	0.0024978	0.792165	rs71507562	12	TUBB4BP6	35902	intergenic	0.108	7	9	15	0	0	0
9:121564208:A:T	rs13292218	9	121564208	A	T	0.2475	3.68423e-06	0.0115725	0.00250026	0.792165	rs71507562	12	TUBB4BP6	37584	intergenic	0.286	6	9	15	0	0	0
9:121566591:A:G	rs10984236	9	121566591	G	A	0.2505	4.05352e-06	0.011494	0.00249398	0.805714	rs71507562	12	TUBB4BP6	39967	intergenic	1.156	6	9	15	0	0	0
9:121568540:G:T	rs10984237	9	121568540	T	G	0.2485	3.50647e-06	0.0115891	0.00249832	0.787018	rs71507562	12	TUBB4BP6	41916	intergenic	0.226	6	9	15	0	0	0
9:121569879:A:G	rs10760002	9	121569879	A	G	0.2465	5.94817e-06	0.0113483	0.00250608	0.777859	rs71507562	12	TUBB4BP6	43255	intergenic	1.221	7	9	15	0	0	0
9:121569946:A:G	rs10760003	9	121569946	A	G	0.2465	5.57144e-06	0.0113847	0.00250649	0.777859	rs71507562	12	TUBB4BP6	43322	intergenic	1.377	6	9	15	0	0	0
9:121570193:G:GA	rs66558436	9	121570193	GA	G	0.2475	NA	NA	NA	0.772713	rs71507562	12	TUBB4BP6	43569	intergenic	1.315	NA	9	15	0	0	0
9:121570550:A:G	rs4836736	9	121570550	G	A	0.2445	5.1252e-06	0.0114309	0.00250695	0.788257	rs71507562	12	TUBB4BP6	43926	intergenic	0.819	6	9	15	0	0	0
9:121573844:C:T	rs4837582	9	121573844	C	T	0.2416	1.91967e-06	0.011951	0.00250977	0.823787	rs71507562	12	TUBB4BP6	47220	intergenic	5.929	7	8	15	0	0	0
9:121575363:C:G	rs10984242	9	121575363	G	C	0.2624	1.09525e-07	0.0129669	0.00244186	0.930526	rs71507562	12	TUBB4BP6	48739	intergenic	2.754	7	9	15	0	0	0
9:121575430:A:AT	rs567227377	9	121575430	AT	A	0.3479	NA	NA	NA	0.618963	rs71507562	12	TUBB4BP6	48806	intergenic	7.105	NA	9	15	0	0	0
9:121575730:C:CT	rs571200108	9	121575730	C	CT	0.2515	NA	NA	NA	0.695008	rs71507562	12	TUBB4BP6	49106	intergenic	0.745	NA	9	15	0	0	0
9:121576745:C:T	rs11562334	9	121576745	C	T	0.2584	1.8581e-07	0.0127655	0.00244874	0.931186	rs71507562	12	TUBB4BP6	50121	intergenic	3.849	7	9	15	0	0	0
9:121577192:T:TA	rs35131574	9	121577192	TA	T	0.335	NA	NA	NA	0.689308	rs71507562	12	TUBB4BP6	50568	intergenic	4.891	NA	9	15	0	0	0
9:121577481:G:T	rs7025578	9	121577481	G	T	0.2634	8.93635e-08	0.0130486	0.00244026	0.955257	rs71507562	12	TUBB4BP6	50857	intergenic	11.26	6	9	15	0	0	0
9:121578102:C:G	rs12379435	9	121578102	C	G	0.2624	8.39763e-08	0.0130734	0.00243976	0.960422	rs71507562	12	TUBB4BP6	51478	intergenic	1.286	5	9	15	0	0	0
9:121578175:A:G	rs12376744	9	121578175	A	G	0.2624	8.73971e-08	0.0130544	0.0024395	0.960422	rs71507562	12	TUBB4BP6	51551	intergenic	2.405	7	9	15	0	0	0
9:121585899:A:G	rs1926551	9	121585899	G	A	0.2584	1.53955e-07	0.0128483	0.00244828	0.931326	rs71507562	12	TUBB4BP6	59275	intergenic	1.178	7	9	15	0	0	0
9:121586055:C:T	rs1926552	9	121586055	T	C	0.2575	2.12691e-07	0.0127051	0.00244895	0.93641	rs71507562	12	TUBB4BP6	59431	intergenic	0.362	7	9	15	0	0	0
9:121586508:T:TACACACAC	rs149482578	9	121586508	TACACACAC	T	0.2475	NA	NA	NA	0.889664	rs71507562	12	TUBB4BP6	59884	intergenic	0.483	NA	9	15	0	0	0
9:121588193:C:T	rs10984245	9	121588193	C	T	0.2565	1.82497e-07	0.0127808	0.0024501	0.931703	rs71507562	12	TUBB4BP6	61569	intergenic	1.415	7	9	15	0	0	0
9:121588767:A:T	rs1359678	9	121588767	T	A	0.2614	9.80616e-08	0.0130021	0.00243923	0.955577	rs71507562	12	TUBB4BP6	62143	intergenic	10.86	7	9	15	0	0	0
9:121591810:A:G	rs2025757	9	121591810	A	G	0.2575	1.29704e-07	0.0129444	0.00245187	0.926357	rs71507562	12	TUBB4BP6	65186	intergenic	18.85	2a	7	15	0	0	0
9:121593137:A:G	rs10984247	9	121593137	A	G	0.2644	7.91721e-08	0.0130586	0.00243216	0.970197	rs71507562	12	TUBB4BP6	66513	intergenic	8.009	7	9	15	0	0	0
9:121594780:A:G	rs10984249	9	121594780	A	G	0.2565	1.06326e-07	0.0130351	0.0024522	0.931578	rs71507562	12	TUBB4BP6	68156	intergenic	4.407	7	9	15	0	0	0
9:121597614:C:T	rs1359679	9	121597614	T	C	0.2654	6.93089e-08	0.0131184	0.00243245	0.96507	rs71507562	12	TUBB4BP6	70990	intergenic	3.482	7	5	15	0	0	0
9:121598127:G:GTA	rs35121761	9	121598127	GTA	G	0.2575	NA	NA	NA	0.93641	rs71507562	12	TUBB4BP6	71503	intergenic	0.529	NA	5	15	0	0	0
9:121598723:C:T	rs13299738	9	121598723	C	T	0.2575	2.1421e-07	0.0127006	0.00244869	0.93641	rs71507562	12	TUBB4BP6	72099	intergenic	1.44	7	9	15	0	0	0
9:121600920:T:TG	rs11478567	9	121600920	TG	T	0.2575	NA	NA	NA	0.93641	rs71507562	12	TUBB4BP6	74296	intergenic	0.626	NA	7	15	0	0	0
9:121602558:A:G	rs7854366	9	121602558	A	G	0.2644	1.01902e-07	0.0129655	0.00243557	0.970197	rs71507562	12	TUBB4BP6	75934	intergenic	0.419	7	9	15	0	0	0
9:121602860:C:CAT	rs150221752	9	121602860	CAT	C	0.2644	NA	NA	NA	0.970197	rs71507562	12	TUBB4BP6	76236	intergenic	1.222	NA	9	15	0	0	0
9:121603226:A:C	rs10984254	9	121603226	A	C	0.2644	7.99075e-08	0.0130549	0.00243224	0.970197	rs71507562	12	TUBB4BP6	76602	intergenic	11.14	7	9	15	0	0	0
9:121603513:A:T	rs10760004	9	121603513	A	T	0.2644	7.94916e-08	0.0130572	0.00243224	0.970197	rs71507562	12	TUBB4BP6	76889	intergenic	1.403	6	9	15	0	0	0
9:121603943:A:G	rs10818243	9	121603943	A	G	0.2654	7.12936e-08	0.0131019	0.00243168	0.965129	rs71507562	12	TUBB4BP6	77319	intergenic	0.18	6	9	15	0	0	0
9:121604001:C:T	rs10984255	9	121604001	C	T	0.2584	1.9341e-07	0.0127392	0.00244719	0.931326	rs71507562	12	TUBB4BP6	77377	intergenic	2.345	6	9	15	0	0	0
9:121605214:C:T	rs7849825	9	121605214	T	C	0.2644	8.37778e-08	0.0130338	0.00243218	0.970197	rs71507562	12	TUBB4BP6	78590	intergenic	7.894	6	9	15	0	0	0
9:121605280:A:G	rs7863541	9	121605280	A	G	0.2644	8.2499e-08	0.0130409	0.00243223	0.970197	rs71507562	12	TUBB4BP6	78656	intergenic	5.152	6	9	15	0	0	0
9:121605461:C:G	rs7866842	9	121605461	G	C	0.2594	1.44735e-07	0.0128399	0.00244139	0.945986	rs71507562	12	TUBB4BP6	78837	intergenic	5.79	7	9	15	0	0	0
9:121605608:C:T	rs35295762	9	121605608	T	C	0.2565	8.10164e-08	0.0131572	0.00245243	0.931578	rs71507562	12	TUBB4BP6	78984	intergenic	4.412	6	9	15	0	0	0
9:121606255:C:T	rs10984256	9	121606255	C	T	0.2624	7.69422e-08	0.0131059	0.00243865	0.930716	rs71507562	12	TUBB4BP6	79631	intergenic	1.38	6	9	15	0	0	0
9:121607201:C:T	rs10818244	9	121607201	T	C	0.2594	1.45749e-07	0.0128391	0.00244184	0.945986	rs71507562	12	TUBB4BP6	80577	intergenic	0.98	7	9	15	0	0	0
9:121607688:A:C	rs10984258	9	121607688	A	C	0.2594	1.45361e-07	0.0128398	0.00244175	0.945986	rs71507562	12	TUBB4BP6	81064	intergenic	2.669	6	9	15	0	0	0
9:121608053:C:T	rs10818245	9	121608053	T	C	0.2644	8.35033e-08	0.0130385	0.00243278	0.970197	rs71507562	12	TUBB4BP6	81429	intergenic	15.14	6	9	15	0	0	0
9:121608597:C:T	rs10984260	9	121608597	T	C	0.2644	7.97279e-08	0.0130624	0.00243344	0.970197	rs71507562	12	TUBB4BP6	81973	intergenic	7.581	7	9	15	0	0	0
9:121609394:C:T	rs7019347	9	121609394	T	C	0.2644	9.69588e-08	0.0129819	0.00243451	0.970197	rs71507562	12	TUBB4BP6	82770	intergenic	5.894	6	9	15	0	0	0
9:121609814:A:G	rs10818246	9	121609814	G	A	0.2644	6.60061e-08	0.0131522	0.00243476	0.970197	rs71507562	12	TUBB4BP6	83190	intergenic	0.125	6	7	15	0	0	0
9:121610407:A:T	rs10984265	9	121610407	T	A	0.2644	7.05251e-08	0.013118	0.00243379	0.970197	rs71507562	12	TUBB4BP6	83783	intergenic	0.293	5	7	15	0	0	0
9:121610553:A:G	rs10984266	9	121610553	A	G	0.2644	7.3651e-08	0.0130986	0.00243372	0.970197	rs71507562	12	TUBB4BP6	83929	intergenic	7.563	7	7	15	0	0	0
9:121610653:A:C	rs10984267	9	121610653	C	A	0.2624	8.33981e-08	0.0130888	0.00244206	0.960422	rs71507562	12	TUBB4BP6	84029	intergenic	0.554	6	7	15	0	0	0
9:121611912:A:C	rs1409553	9	121611912	A	C	0.2594	1.06431e-07	0.0129826	0.00244241	0.945986	rs71507562	12	TUBB4BP6	85288	intergenic	2.099	7	9	15	0	0	0
9:121618576:C:G	rs72756059	9	121618576	G	C	0.2575	1.39375e-07	0.0129026	0.00245009	0.93641	rs71507562	12	TUBB4BP6	91952	intergenic	1.008	7	7	15	0	0	0
9:121618619:C:T	rs35588733	9	121618619	C	T	0.2575	1.41652e-07	0.0128954	0.00245011	0.93641	rs71507562	12	TUBB4BP6	91995	intergenic	0.311	7	9	15	0	0	0
9:121619798:C:G	rs7852221	9	121619798	G	C	0.2624	8.30453e-08	0.013076	0.00243933	0.960422	rs71507562	12	TUBB4BP6	93174	intergenic	0.018	7	9	15	0	0	0
9:121620200:G:T	rs35094760	9	121620200	G	T	0.2575	1.621e-07	0.0128385	0.00245087	0.93641	rs71507562	12	TUBB4BP6	93576	intergenic	4.881	7	9	15	0	0	0
9:121622039:A:G	rs7860492	9	121622039	A	G	0.2515	4.26318e-07	0.0125591	0.00248356	0.908156	rs71507562	12	TUBB4BP6	95415	intergenic	4.553	7	9	15	0	0	0
9:121622254:A:G	rs10818247	9	121622254	A	G	0.2565	8.25976e-08	0.0131619	0.00245491	0.931578	rs71507562	12	TUBB4BP6	95630	intergenic	3.028	7	9	15	0	0	0
9:121622263:A:G	rs7861028	9	121622263	G	A	0.2624	1.01828e-07	0.012988	0.00243973	0.960422	rs71507562	12	TUBB4BP6	95639	intergenic	1.166	6	9	15	0	0	0
9:121624748:C:T	rs10818248	9	121624748	C	T	0.2594	1.14195e-07	0.0129605	0.00244416	0.945986	rs71507562	12	TUBB4BP6	98124	intergenic	10.96	5	9	15	0	0	0
9:121627010:A:G	rs7852164	9	121627010	G	A	0.2644	5.23769e-08	0.0132505	0.00243434	0.970197	rs71507562	12	TUBB4BP6	100386	intergenic	2.793	6	9	15	0	0	0
9:121629039:A:C	rs7040352	9	121629039	A	C	0.2594	9.40003e-08	0.0130363	0.00244213	0.945986	rs71507562	12	TUBB4BP6	102415	intergenic	0.327	5	9	15	0	0	0
9:121630253:A:G	rs10984269	9	121630253	G	A	0.2594	1.2499e-07	0.0129241	0.00244491	0.945986	rs71507562	12	TUBB4BP6	103629	intergenic	3.629	5	9	15	0	0	0
9:121630497:C:G	rs12237302	9	121630497	C	G	0.2594	1.05507e-07	0.0129948	0.00244397	0.935932	rs71507562	12	TUBB4BP6	103873	intergenic	3.112	6	9	15	0	0	0
9:121632702:C:T	rs4145935	9	121632702	T	C	0.2594	1.00175e-07	0.0130112	0.00244273	0.945986	rs71507562	12	TUBB4BP6	106078	intergenic	7.682	5	9	15	0	0	0
9:121632957:A:G	rs12236477	9	121632957	G	A	0.2594	9.79605e-08	0.0130211	0.00244271	0.945986	rs71507562	12	TUBB4BP6	106333	intergenic	2.993	6	9	15	0	0	0
9:121633231:G:T	rs13293300	9	121633231	G	T	0.2575	1.69908e-07	0.012826	0.00245255	0.93641	rs71507562	12	TUBB4BP6	106607	intergenic	1.443	7	9	15	0	0	0
9:121635128:A:C	rs6478387	9	121635128	A	C	0.2594	1.06774e-07	0.0129789	0.00244197	0.945986	rs71507562	12	TUBB4BP6	108504	intergenic	2.186	5	9	15	0	0	0
9:121635512:A:G	rs3860143	9	121635512	G	A	0.2575	1.67253e-07	0.01283	0.00245193	0.93641	rs71507562	12	TUBB4BP6	108888	intergenic	0.206	7	9	15	0	0	0
9:121635546:A:G	rs3860144	9	121635546	G	A	0.2575	2.01863e-07	0.0127537	0.00245372	0.93641	rs71507562	12	TUBB4BP6	108922	intergenic	0.194	7	9	15	0	0	0
9:121635900:A:T	rs7025512	9	121635900	T	A	0.2575	1.62681e-07	0.0128426	0.00245196	0.93641	rs71507562	12	TUBB4BP6	109276	intergenic	3.165	6	9	15	0	0	0
9:121636888:A:G	rs10984271	9	121636888	G	A	0.2575	1.85429e-07	0.0127925	0.00245373	0.93641	rs71507562	12	TUBB4BP6	110264	intergenic	0.252	6	9	15	0	0	0
9:121637136:G:T	rs10818250	9	121637136	G	T	0.2624	1.159e-07	0.012956	0.00244456	0.960422	rs71507562	12	TUBB4BP6	110512	intergenic	2.221	7	9	15	0	0	0
9:121637661:C:T	rs10984273	9	121637661	C	T	0.2624	1.28779e-07	0.0129077	0.00244432	0.960422	rs71507562	12	TUBB4BP6	111037	intergenic	2.089	6	9	15	0	0	0
9:121637744:A:G	rs10984274	9	121637744	A	G	0.2644	7.49801e-08	0.0130949	0.00243448	0.970197	rs71507562	12	TUBB4BP6	111120	intergenic	5.93	7	9	15	0	0	0
9:121637823:A:C	rs10984275	9	121637823	A	C	0.2644	7.50796e-08	0.0130946	0.00243454	0.970197	rs71507562	12	TUBB4BP6	111199	intergenic	8.349	6	9	15	0	0	0
9:121638357:A:G	rs7854336	9	121638357	G	A	0.2644	6.8761e-08	0.0131318	0.0024343	0.970197	rs71507562	12	TUBB4BP6	111733	intergenic	2.485	6	9	15	0	0	0
9:121638405:A:G	rs7857301	9	121638405	G	A	0.2624	4.21812e-07	0.0124332	0.00245767	0.960422	rs71507562	12	TUBB4BP6	111781	intergenic	2.834	7	9	15	0	0	0
9:121638417:A:G	rs10984276	9	121638417	G	A	0.2565	1.97779e-07	0.0128183	0.00246433	0.931578	rs71507562	12	TUBB4BP6	111793	intergenic	2.17	6	9	15	0	0	0
9:121638465:A:C	rs7856992	9	121638465	A	C	0.2644	1.05393e-07	0.0129763	0.0024404	0.970197	rs71507562	12	TUBB4BP6	111841	intergenic	6.43	6	9	15	0	0	0
9:121638578:A:G	rs7029841	9	121638578	G	A	0.2644	9.97409e-08	0.0129829	0.00243705	0.970197	rs71507562	12	TUBB4BP6	111954	intergenic	0.459	7	9	15	0	0	0
9:121638626:C:T	rs7045835	9	121638626	T	C	0.2644	7.33743e-08	0.0131048	0.00243455	0.970197	rs71507562	12	TUBB4BP6	112002	intergenic	0.138	7	9	15	0	0	0
9:121638798:C:T	rs7046112	9	121638798	T	C	0.2644	6.29709e-08	0.0131675	0.0024338	0.970197	rs71507562	12	TUBB4BP6	112174	intergenic	2.756	7	9	15	0	0	0
9:121638814:C:T	rs7046118	9	121638814	T	C	0.2644	7.12172e-08	0.0131181	0.0024346	0.970197	rs71507562	12	TUBB4BP6	112190	intergenic	1.214	7	9	15	0	0	0
9:121638897:A:G	rs7029920	9	121638897	A	G	0.2644	7.12172e-08	0.0131181	0.0024346	0.970197	rs71507562	12	TUBB4BP6	112273	intergenic	1.409	7	9	15	0	0	0
9:121639180:C:G	rs4573349	9	121639180	C	G	0.2644	7.18983e-08	0.0131139	0.0024346	0.970197	rs71507562	12	TUBB4BP6	112556	intergenic	0.78	7	7	15	0	0	0
9:121639206:A:G	rs4366148	9	121639206	G	A	0.2624	1.23352e-07	0.0129276	0.00244445	0.960422	rs71507562	12	TUBB4BP6	112582	intergenic	1.213	5	7	15	0	0	0
9:121639518:A:T	rs4466462	9	121639518	A	T	0.2644	6.73569e-08	0.013143	0.00243469	0.970197	rs71507562	12	TUBB4BP6	112894	intergenic	10.4	5	7	15	0	0	0
9:121639769:C:T	rs3860145	9	121639769	C	T	0.2644	6.53292e-08	0.0131562	0.00243468	0.970197	rs71507562	12	TUBB4BP6	113145	intergenic	14.91	7	9	15	0	0	0
9:121639876:A:C	rs3860146	9	121639876	C	A	0.2644	5.77361e-08	0.0132017	0.00243313	0.970197	rs71507562	12	TUBB4BP6	113252	intergenic	2.205	7	9	15	0	0	0
9:121640212:A:G	rs7034736	9	121640212	A	G	0.2704	4.57637e-08	0.0132897	0.00243082	1	rs71507562	12	TUBB4BP6	113588	intergenic	7.118	7	9	15	0	0	0
9:121640251:C:T	rs7034865	9	121640251	C	T	0.2704	7.6359e-08	0.013213	0.00245794	1	rs71507562	12	TUBB4BP6	113627	intergenic	1.736	6	9	15	0	0	0
9:121640266:C:T	rs12238538	9	121640266	C	T	0.3539	8.45959e-08	0.0128413	0.00239704	0.675678	rs71507562	12	TUBB4BP6	113642	intergenic	0.038	6	9	15	0	0	0
9:121640304:G:T	rs71507562	9	121640304	T	G	0.2704	1.78242e-08	0.0138328	0.00245609	1	rs71507562	12	TUBB4BP6	113680	intergenic	2.55	7	9	15	0	0	0
9:121640336:A:G	rs12380482	9	121640336	G	A	0.2694	2.39277e-08	0.0136773	0.00245068	0.994988	rs71507562	12	TUBB4BP6	113712	intergenic	4.037	6	9	15	0	0	0
9:121640463:C:CG	rs36030199	9	121640463	C	CG	0.2704	NA	NA	NA	1	rs71507562	12	TUBB4BP6	113839	intergenic	0.646	NA	9	15	0	0	0
9:121640637:C:T	rs10984277	9	121640637	C	T	0.2714	5.00936e-08	0.0132506	0.0024308	0.995036	rs71507562	12	TUBB4BP6	114013	intergenic	1.27	6	9	15	0	0	0
9:121640847:A:C	rs10760005	9	121640847	C	A	0.2714	4.84688e-08	0.0132651	0.00243085	0.995036	rs71507562	12	TUBB4BP6	114223	intergenic	0.255	7	9	15	0	0	0
9:121641141:C:T	rs10760006	9	121641141	C	T	0.2714	4.59246e-08	0.0132888	0.00243093	0.995036	rs71507562	12	TUBB4BP6	114517	intergenic	2.171	7	9	15	0	0	0
9:121641168:A:C	rs10760007	9	121641168	A	C	0.2714	4.6314e-08	0.0132847	0.00243086	0.995036	rs71507562	12	TUBB4BP6	114544	intergenic	0.686	7	9	15	0	0	0
9:121641545:A:G	rs10984278	9	121641545	G	A	0.2714	4.10289e-08	0.0133327	0.0024301	0.995036	rs71507562	12	TUBB4BP6	114921	intergenic	13.26	7	9	15	0	0	0
9:121641644:C:G	rs7869686	9	121641644	C	G	0.2714	6.1635e-08	0.0131564	0.00243003	0.995036	rs71507562	12	TUBB4BP6	115020	intergenic	0.296	7	9	15	0	0	0
9:121641891:A:C	rs1326631	9	121641891	A	C	0.2714	4.98885e-08	0.0132503	0.00243044	0.995036	rs71507562	12	TUBB4BP6	115267	intergenic	2.018	6	9	15	0	0	0
9:121641983:A:G	rs7870414	9	121641983	G	A	0.2714	4.23293e-08	0.0133129	0.00242893	0.995036	rs71507562	12	TUBB4BP6	115359	intergenic	0.831	6	9	15	0	0	0
9:121642313:A:T	rs7029170	9	121642313	T	A	0.2714	3.94852e-08	0.0133461	0.00242954	0.995036	rs71507562	12	TUBB4BP6	115689	intergenic	5.243	7	9	15	0	0	0
9:121642400:A:G	rs66495939	9	121642400	A	G	0.2704	1.09449e-07	0.0134373	0.00253037	0.969862	rs71507562	12	TUBB4BP6	115776	intergenic	2.128	6	9	15	0	0	0
9:121642429:A:G	rs7046936	9	121642429	G	A	0.2714	3.94784e-08	0.0133461	0.00242953	0.995036	rs71507562	12	TUBB4BP6	115805	intergenic	1.609	7	9	15	0	0	0
9:121643300:A:G	rs7047781	9	121643300	A	G	0.2714	4.67851e-08	0.0132788	0.00243057	0.995036	rs71507562	12	TUBB4BP6	116676	intergenic	3.383	6	9	15	0	0	0
9:121644434:C:G	rs7852866	9	121644434	G	C	0.2714	4.61277e-08	0.013281	0.00242985	0.995036	rs71507562	12	TUBB4BP6	117810	intergenic	0.812	6	5	15	0	0	0
9:121644569:T:TA	rs541647496	9	121644569	T	TA	0.2714	NA	NA	NA	0.995036	rs71507562	12	TUBB4BP6	117945	intergenic	4.269	NA	5	15	0	0	0
9:121644600:C:G	rs7852901	9	121644600	C	G	0.2783	1.71833e-07	0.0125024	0.00239163	0.961187	rs71507562	12	TUBB4BP6	117976	intergenic	8.937	6	5	15	0	0	0
9:121644779:C:G	rs6478388	9	121644779	G	C	0.2714	3.62632e-08	0.013378	0.0024287	0.995036	rs71507562	12	TUBB4BP6	118155	intergenic	14.76	7	5	15	0	0	0
9:121645247:A:T	rs7853570	9	121645247	A	T	0.2714	3.16464e-08	0.0134964	0.0024396	0.995036	rs71507562	12	TUBB4BP6	118623	intergenic	13.22	4	1	15	0	0	0
9:121645250:A:G	rs7853887	9	121645250	G	A	0.2714	3.30848e-08	0.0134759	0.00243933	0.995036	rs71507562	12	TUBB4BP6	118626	intergenic	5.356	4	1	15	0	0	0
9:121645267:C:T	rs7853689	9	121645267	C	T	0.2714	2.71557e-08	0.013559	0.00243912	0.995036	rs71507562	12	TUBB4BP6	118643	intergenic	3.55	4	1	15	0	0	0
9:121645439:C:T	rs7872352	9	121645439	T	C	0.2724	5.26592e-08	0.0132248	0.00243004	0.990077	rs71507562	12	TUBB4BP6	118815	intergenic	7.106	5	1	15	0	0	0
9:121645590:A:AT	rs35493377	9	121645590	AT	A	0.2714	NA	NA	NA	0.995036	rs71507562	12	TUBB4BP6	118966	intergenic	17.01	NA	1	15	0	0	0
9:121645601:A:C	rs11476907	9	121645601	C	A	0.2714	5.40613e-08	0.0132016	0.00242787	0.995036	rs71507562	12	TUBB4BP6	118977	intergenic	20.5	6	7	15	0	0	0
9:121645789:A:C	rs10984282	9	121645789	A	C	0.2714	5.1058e-08	0.0132388	0.00243016	0.995036	rs71507562	12	TUBB4BP6	119165	intergenic	6.193	7	7	15	0	0	0
9:121646283:T:TA	rs34211179	9	121646283	TA	T	0.2714	NA	NA	NA	0.995036	rs71507562	12	TUBB4BP6	119659	intergenic	0.206	NA	9	15	0	0	0
9:121646471:C:T	rs13293069	9	121646471	C	T	0.2714	5.25049e-08	0.0132266	0.00243015	0.995036	rs71507562	12	TUBB4BP6	119847	intergenic	7.995	7	9	15	0	0	0
9:121646625:C:T	rs13293299	9	121646625	C	T	0.2714	5.25182e-08	0.0132094	0.002427	0.995036	rs71507562	12	TUBB4BP6	120001	intergenic	1.772	7	9	15	0	0	0
9:121646641:C:T	rs13294568	9	121646641	T	C	0.2714	5.11327e-08	0.0132235	0.00242747	0.995036	rs71507562	12	TUBB4BP6	120017	intergenic	6.328	7	9	15	0	0	0
9:121646817:G:T	rs13294913	9	121646817	T	G	0.2714	5.05405e-08	0.0132286	0.00242748	0.995036	rs71507562	12	TUBB4BP6	120193	intergenic	4.362	7	9	15	0	0	0
9:121646973:G:T	rs4439201	9	121646973	G	T	0.2714	5.26802e-08	0.0132108	0.0024275	0.995036	rs71507562	12	TUBB4BP6	120349	intergenic	0.418	6	9	15	0	0	0
9:121646992:C:T	rs4633125	9	121646992	T	C	0.2714	5.20289e-08	0.0132161	0.00242749	0.995036	rs71507562	12	TUBB4BP6	120368	intergenic	1.478	7	9	15	0	0	0
9:121647083:A:G	rs4567113	9	121647083	G	A	0.2714	5.14607e-08	0.0132209	0.0024275	0.995036	rs71507562	12	TUBB4BP6	120459	intergenic	0.904	7	9	15	0	0	0
9:121647087:A:G	rs4531119	9	121647087	G	A	0.2714	5.21132e-08	0.0132154	0.0024275	0.995036	rs71507562	12	TUBB4BP6	120463	intergenic	5.058	6	9	15	0	0	0
9:121647396:A:C	rs4612426	9	121647396	C	A	0.2634	9.78826e-08	0.013052	0.00244844	0.955318	rs71507562	12	TUBB4BP6	120772	intergenic	2.687	6	9	15	0	0	0
9:121648043:A:G	rs10818251	9	121648043	A	G	0.2714	5.34761e-08	0.0132048	0.0024276	0.995036	rs71507562	12	TUBB4BP6	121419	intergenic	0.988	6	9	15	0	0	0
9:121648434:C:G	rs16907753	9	121648434	G	C	0.2694	5.30255e-08	0.0132091	0.00242771	0.984988	rs71507562	12	TUBB4BP6	121810	intergenic	7.062	7	9	15	0	0	0
9:121648545:C:T	rs16907757	9	121648545	T	C	0.2714	5.34761e-08	0.0132048	0.0024276	0.995036	rs71507562	12	TUBB4BP6	121921	intergenic	10.62	7	9	15	0	0	0
9:121648832:A:G	rs4837586	9	121648832	A	G	0.2714	5.25915e-08	0.0132119	0.00242758	0.995036	rs71507562	12	TUBB4BP6	122208	intergenic	3.995	6	9	15	0	0	0
9:121650330:G:T	rs10818252	9	121650330	T	G	0.2724	6.55297e-08	0.0131129	0.00242691	0.990077	rs71507562	12	TUBB4BP6	123706	intergenic	6.332	7	9	15	0	0	0
9:121650558:A:C	rs3860147	9	121650558	C	A	0.2714	5.15072e-08	0.0132194	0.00242729	0.995036	rs71507562	12	TUBB4BP6	123934	intergenic	1.489	7	9	15	0	0	0
9:121650927:C:T	rs1952195	9	121650927	T	C	0.2714	5.09116e-08	0.0132244	0.00242729	0.995036	rs71507562	12	TUBB4BP6	124303	intergenic	2.057	6	9	15	0	0	0
9:121651831:A:G	rs7032954	9	121651831	G	A	0.2714	5.33093e-08	0.0132008	0.0024266	0.995036	rs71507562	12	TUBB4BP6	125207	intergenic	0.282	6	9	15	0	0	0
9:121651876:A:C	rs10818253	9	121651876	C	A	0.2714	5.43318e-08	0.0131937	0.00242681	0.995036	rs71507562	12	TUBB4BP6	125252	intergenic	0.444	7	9	15	0	0	0
9:121652183:A:G	rs10818254	9	121652183	A	G	0.2714	5.20628e-08	0.0132111	0.00242662	0.995036	rs71507562	12	TUBB4BP6	125559	intergenic	0.318	6	9	15	0	0	0
9:121652907:G:GA	rs34397850	9	121652907	GA	G	0.2714	NA	NA	NA	0.995036	rs71507562	12	TUBB4BP6	126283	intergenic	1.248	NA	9	15	0	0	0
9:121653372:A:G	rs7037566	9	121653372	A	G	0.2714	4.95139e-08	0.0132337	0.00242679	0.995036	rs71507562	12	TUBB4BP6	126748	intergenic	2.455	5	7	15	0	0	0
9:121653688:C:T	rs10818255	9	121653688	T	C	0.2714	6.14895e-08	0.0131378	0.0024264	0.995036	rs71507562	12	TUBB4BP6	127064	intergenic	0.872	5	7	15	0	0	0
9:121653749:A:T	rs35418550	9	121653749	T	A	0.2714	5.05798e-08	0.0132256	0.00242699	0.995036	rs71507562	12	TUBB4BP6	127125	intergenic	3.632	5	7	15	0	0	0
9:121655665:A:G	rs7019215	9	121655665	G	A	0.2714	4.91401e-08	0.0132371	0.00242682	0.995036	rs71507562	12	TUBB4BP6	129041	intergenic	8.903	7	9	15	0	0	0
9:121656384:C:T	rs7039378	9	121656384	T	C	0.2714	5.81749e-08	0.0131668	0.00242731	0.995036	rs71507562	12	TUBB4BP6	129760	intergenic	0.431	7	14	15	0	0	0
9:121656456:A:C	rs10984286	9	121656456	C	A	0.2714	4.94294e-08	0.0132397	0.00242775	0.995036	rs71507562	12	TUBB4BP6	129832	intergenic	0.026	6	14	15	0	0	0
9:121656539:C:G	rs7023167	9	121656539	C	G	0.2714	5.73144e-08	0.0131728	0.00242722	0.995036	rs71507562	12	TUBB4BP6	129915	intergenic	0.922	6	14	15	0	0	0
9:121656658:A:T	rs7039642	9	121656658	T	A	0.2714	5.03767e-08	0.0132323	0.00242791	0.995036	rs71507562	12	TUBB4BP6	130034	intergenic	5.922	6	14	15	0	0	0
9:121656885:A:C	rs7851708	9	121656885	C	A	0.2714	5.08175e-08	0.0132391	0.00242984	0.995036	rs71507562	12	TUBB4BP6	130261	intergenic	0.76	7	14	15	0	0	0
9:121657205:C:G	rs7852091	9	121657205	C	G	0.2714	5.13592e-08	0.01323	0.00242902	0.995036	rs71507562	12	TUBB4BP6	130581	intergenic	0.753	6	14	15	0	0	0
9:121657364:A:T	rs10760008	9	121657364	A	T	0.2634	8.94996e-08	0.0130969	0.00244941	0.955318	rs71507562	12	TUBB4BP6	130740	intergenic	0.242	6	14	15	0	0	0
9:121657812:C:T	rs10760010	9	121657812	C	T	0.2714	5.22528e-08	0.0132223	0.00242897	0.995036	rs71507562	12	TUBB4BP6	131188	intergenic	1.488	6	9	15	0	0	0
9:121657854:A:G	rs10984288	9	121657854	G	A	0.2714	4.99886e-08	0.013242	0.00242906	0.995036	rs71507562	12	TUBB4BP6	131230	intergenic	5.443	7	9	15	0	0	0
9:121657971:A:G	rs10818256	9	121657971	A	G	0.2714	5.62337e-08	0.0131903	0.00242893	0.995036	rs71507562	12	TUBB4BP6	131347	intergenic	3.733	7	9	15	0	0	0
9:121658621:C:G	rs10818257	9	121658621	C	G	0.2724	6.27837e-08	0.0131435	0.00242912	0.990077	rs71507562	12	TUBB4BP6	131997	intergenic	21.4	5	1	15	0	1	0
9:121660803:A:G	rs10984289	9	121660803	G	A	0.2445	6.22762e-07	0.0128105	0.00257026	0.877625	rs71507562	12	TUBB4BP6	134179	intergenic	0.139	6	9	15	0	0	0
9:121661874:C:T	rs13289822	9	121661874	T	C	0.2445	5.99045e-07	0.0128202	0.00256835	0.877625	rs71507562	12	TUBB4BP6	135250	intergenic	0.288	7	9	15	0	0	0
9:121662659:A:G	rs17468417	9	121662659	G	A	0.2445	6.89195e-07	0.0127691	0.0025721	0.877625	rs71507562	12	TUBB4BP6	136035	intergenic	0.367	7	9	15	0	0	0
9:121663403:A:G	rs10984292	9	121663403	A	G	0.2445	6.4372e-07	0.0128147	0.00257442	0.877625	rs71507562	12	TUBB4BP6	136779	intergenic	1.032	7	9	15	0	0	0
9:121663547:T:TA	rs71382918	9	121663547	TA	T	0.2763	NA	NA	NA	0.744647	rs71507562	12	TUBB4BP6	136923	intergenic	2.392	NA	9	15	0	0	0
9:121663954:C:T	rs10984293	9	121663954	T	C	0.2445	9.45721e-07	0.0126328	0.0025767	0.877625	rs71507562	12	TUBB4BP6	137330	intergenic	1.136	6	9	15	0	1	0
9:121663972:C:T	rs10984294	9	121663972	T	C	0.2366	1.56385e-06	0.0125092	0.00260447	0.832835	rs71507562	12	TUBB4BP6	137348	intergenic	0.7	7	9	15	0	0	0
9:121664038:A:G	rs10984295	9	121664038	G	A	0.2445	8.72589e-07	0.0126773	0.00257749	0.877625	rs71507562	12	TUBB4BP6	137414	intergenic	0.344	7	9	15	0	0	0
9:121664908:A:G	rs36023789	9	121664908	G	A	0.2435	9.89172e-07	0.0126164	0.00257801	0.87331	rs71507562	12	TUBB4BP6	138284	intergenic	0.306	7	9	15	0	0	0
9:121666301:G:T	rs7867692	9	121666301	G	T	0.2445	1.65656e-06	0.0123784	0.00258343	0.868006	rs71507562	12	TUBB4BP6	139677	intergenic	0.65	7	9	15	0	0	0
9:121666454:G:T	rs7870806	9	121666454	G	T	0.2455	1.20809e-06	0.0125335	0.0025819	0.862736	rs71507562	12	TUBB4BP6	139830	intergenic	1.07	7	9	15	0	1	0
9:121666912:A:G	rs7044377	9	121666912	G	A	0.2455	1.36323e-06	0.0124767	0.00258296	0.862736	rs71507562	12	TUBB4BP6	140288	intergenic	1.313	7	9	15	0	1	0
9:121667083:C:T	rs7030033	9	121667083	C	T	0.2416	8.85452e-07	0.0128008	0.00260411	0.835699	rs71507562	12	TUBB4BP6	140459	intergenic	2.64	7	9	15	0	1	0
9:121667198:A:G	rs7044777	9	121667198	G	A	0.2097	1.359e-05	0.0119911	0.00275628	0.705205	rs71507562	12	TUBB4BP6	140574	intergenic	0.026	7	9	15	0	0	0
11:13268067:A:C	rs4757132	11	13268067	C	A	0.1461	5.14491e-07	-0.0155994	0.00310688	0.895367	rs12295636	13	ARNTL	30131	intergenic	0.806	5	5	15	0	0	0
11:13268386:C:T	rs1351522	11	13268386	C	T	0.4085	3.40809e-13	-0.0156012	0.00214376	1	rs34588274	13	ARNTL	29812	intergenic	1.121	NA	5	15	0	0	0
11:13268463:A:G	rs11022719	11	13268463	A	G	0.1531	1.04628e-07	-0.0161	0.00302711	0.848813	rs12295636	13	ARNTL	29735	intergenic	1.538	7	5	15	0	0	0
11:13268494:C:T	rs1351521	11	13268494	T	C	0.4085	2.98463e-13	-0.0156364	0.00214334	1	rs34588274	13	ARNTL	29704	intergenic	1.252	NA	5	15	0	0	0
11:13268538:A:G	rs1351520	11	13268538	G	A	0.4085	2.88232e-13	-0.0156461	0.00214328	1	rs34588274	13	ARNTL	29660	intergenic	2.364	NA	5	15	0	0	0
11:13268797:A:G	rs4757133	11	13268797	A	G	0.4085	4.01884e-13	-0.0155455	0.00214267	1	rs34588274	13	ARNTL	29401	intergenic	0.035	5	5	15	0	0	0
11:13269356:A:G	rs12417293	11	13269356	G	A	0.1531	1.18203e-07	-0.0160179	0.00302433	0.848813	rs12295636	13	ARNTL	28842	intergenic	13.51	5	5	15	0	1	0
11:13269536:C:T	rs1481881	11	13269536	C	T	0.4095	2.75903e-13	-0.0156502	0.00214212	0.996256	rs34588274	13	ARNTL	28662	intergenic	6.413	NA	5	15	0	0	0
11:13269722:A:C	rs11825452	11	13269722	C	A	0.4085	2.88101e-13	-0.0156371	0.00214203	1	rs34588274	13	ARNTL	28476	intergenic	3.393	4	5	15	0	0	0
11:13269921:A:T	rs11825504	11	13269921	T	A	0.4085	1.85814e-13	-0.0157802	0.00214436	1	rs34588274	13	ARNTL	28277	intergenic	4.929	6	5	15	0	0	0
11:13269937:A:G	rs11825506	11	13269937	G	A	0.4085	1.2827e-13	-0.0159308	0.00215041	1	rs34588274	13	ARNTL	28261	intergenic	3.634	6	5	15	0	0	0
11:13269946:C:T	rs34588274	11	13269946	T	C	0.4085	1.00599e-13	-0.0160012	0.00215058	1	rs34588274	13	ARNTL	28252	intergenic	3.575	7	5	15	0	0	0
11:13270008:C:T	rs35681858	11	13270008	T	C	0.4085	2.96789e-13	-0.0156283	0.002142	1	rs34588274	13	ARNTL	28190	intergenic	6.785	7	5	15	0	0	1
11:13270501:A:C	rs11022721	11	13270501	C	A	0.4085	3.9005e-13	-0.0155411	0.00214087	1	rs34588274	13	ARNTL	27697	intergenic	5.764	7	5	15	0	0	1
11:13270538:C:T	rs11022722	11	13270538	T	C	0.4085	3.85485e-13	-0.015544	0.0021408	1	rs34588274	13	ARNTL	27660	intergenic	4.016	6	5	15	0	0	1
11:13270635:A:G	rs11022723	11	13270635	A	G	0.4085	3.84438e-13	-0.0155435	0.00214062	1	rs34588274	13	ARNTL	27563	intergenic	0.45	7	5	15	0	0	1
11:13270920:C:G	rs6486110	11	13270920	G	C	0.4095	3.14863e-13	-0.0155955	0.00213983	0.996237	rs34588274	13	ARNTL	27278	intergenic	2.027	1c	5	15	0	0	1
11:13271422:A:G	rs16912540	11	13271422	A	G	0.1471	1.75818e-07	-0.0161388	0.00308975	0.903769	rs12295636	13	ARNTL	26776	intergenic	2.72	7	5	15	0	0	1
11:13271768:C:T	rs1481879	11	13271768	T	C	0.4095	3.25605e-13	-0.0155829	0.00213944	0.996237	rs34588274	13	ARNTL	26430	intergenic	6.476	NA	5	15	0	0	1
11:13272029:C:T	rs11022724	11	13272029	C	T	0.1461	1.77202e-07	-0.0161347	0.00308981	0.911272	rs12295636	13	ARNTL	26169	intergenic	0.788	5	5	15	0	0	1
11:13272091:A:G	rs1481877	11	13272091	G	A	0.4115	2.04301e-13	-0.0157129	0.00213891	0.988787	rs34588274	13	ARNTL	26107	intergenic	5.529	NA	5	15	0	0	1
11:13272171:A:G	rs1481876	11	13272171	G	A	0.4095	3.26204e-13	-0.0155825	0.00213945	0.996237	rs34588274	13	ARNTL	26027	intergenic	0.326	NA	5	15	0	0	1
11:13272616:C:T	rs4756761	11	13272616	C	T	0.4115	2.58288e-13	-0.0156476	0.00213916	0.988787	rs34588274	13	ARNTL	25582	intergenic	4.109	7	5	15	0	0	1
11:13272778:A:G	rs4756762	11	13272778	A	G	0.4095	3.29483e-13	-0.0155802	0.00213954	0.996237	rs34588274	13	ARNTL	25420	intergenic	4.572	5	5	15	0	0	1
11:13272902:C:T	rs4757134	11	13272902	T	C	0.4095	3.29064e-13	-0.0155804	0.00213952	0.996237	rs34588274	13	ARNTL	25296	intergenic	5.75	6	5	15	0	0	1
11:13273005:C:T	rs79263862	11	13273005	T	C	0.1471	1.84558e-07	-0.0161104	0.00308962	0.903769	rs12295636	13	ARNTL	25193	intergenic	5.317	6	5	15	0	0	1
11:13273156:A:C	rs11022725	11	13273156	C	A	0.4095	3.37279e-13	-0.0155731	0.00213949	0.996237	rs34588274	13	ARNTL	25042	intergenic	6.029	6	5	15	0	0	1
11:13273305:A:G	rs11022726	11	13273305	A	G	0.4095	3.35838e-13	-0.0155743	0.00213949	0.996237	rs34588274	13	ARNTL	24893	intergenic	2.905	7	5	15	0	0	1
11:13274920:C:CCA	rs141130696	11	13274920	C	CCA	0.4095	NA	NA	NA	0.996237	rs34588274	13	ARNTL	23278	intergenic	1.013	NA	5	15	0	0	1
11:13274991:C:T	rs11603808	11	13274991	T	C	0.4125	2.16241e-13	-0.0156974	0.00213901	0.985077	rs34588274	13	ARNTL	23207	intergenic	3.383	7	5	15	0	0	1
11:13275240:C:T	rs4372426	11	13275240	T	C	0.4115	2.2383e-13	-0.0156882	0.0021391	0.988787	rs34588274	13	ARNTL	22958	intergenic	6.596	7	5	15	0	0	1
11:13276311:C:T	rs10500777	11	13276311	C	T	0.1471	2.15083e-07	-0.0160024	0.00308574	0.903769	rs12295636	13	ARNTL	21887	intergenic	0.462	7	5	15	0	0	1
11:13276329:C:T	rs10832008	11	13276329	C	T	0.1471	2.15214e-07	-0.016002	0.00308574	0.903769	rs12295636	13	ARNTL	21869	intergenic	5.269	7	5	15	0	0	1
11:13276550:A:G	rs10832009	11	13276550	G	A	0.1471	2.24516e-07	-0.0159789	0.00308598	0.903769	rs12295636	13	ARNTL	21648	intergenic	0.731	7	5	15	0	0	1
11:13276737:C:CA	rs34422114	11	13276737	CA	C	0.1471	NA	NA	NA	0.903769	rs12295636	13	ARNTL	21461	intergenic	1.247	NA	5	15	0	0	1
11:13276923:A:C	rs9783306	11	13276923	A	C	0.4085	2.60413e-13	-0.0156509	0.00213994	0.992472	rs34588274	13	ARNTL	21275	intergenic	0.851	6	5	15	0	0	1
11:13277443:A:G	rs55957464	11	13277443	G	A	0.4085	2.77037e-13	-0.0156331	0.00213994	0.992472	rs34588274	13	ARNTL	20755	intergenic	1.007	7	5	15	0	0	1
11:13277840:A:G	rs10832010	11	13277840	G	A	0.1252	7.28051e-06	-0.014874	0.00331609	0.751694	rs12295636	13	ARNTL	20358	intergenic	5.023	5	5	15	0	0	1
11:13278809:A:G	rs7117317	11	13278809	G	A	0.4076	3.21617e-13	-0.0155905	0.00213999	0.988704	rs34588274	13	ARNTL	19389	intergenic	6.519	6	5	15	0	0	1
11:13278937:A:G	rs11022727	11	13278937	G	A	0.1461	2.28783e-07	-0.0159747	0.00308726	0.911272	rs12295636	13	ARNTL	19261	intergenic	1.454	6	5	15	0	0	1
11:13279018:A:ATG	rs72287629	11	13279018	A	ATG	0.4105	NA	NA	NA	0.985024	rs34588274	13	ARNTL	19180	intergenic	2.837	NA	5	15	0	0	1
11:13279149:C:T	rs35601753	11	13279149	C	T	0.4076	3.34018e-13	-0.0155794	0.00213997	0.988704	rs34588274	13	ARNTL	19049	intergenic	1.42	6	5	15	0	0	1
11:13279610:C:T	rs11022730	11	13279610	T	C	0.1461	2.4081e-07	-0.0159472	0.00308765	0.911272	rs12295636	13	ARNTL	18588	intergenic	3.492	6	5	15	0	1	1
11:13279949:C:T	rs11823901	11	13279949	T	C	0.4056	2.84268e-13	-0.0156395	0.00214183	0.981215	rs34588274	13	ARNTL	18249	intergenic	2.433	6	5	15	0	0	1
11:13279963:A:C	rs11828583	11	13279963	C	A	0.4095	3.6441e-13	-0.0155931	0.00214532	0.98122	rs34588274	13	ARNTL	18235	intergenic	6.04	7	5	15	0	0	1
11:13279979:A:G	rs55689167	11	13279979	A	G	0.4095	2.98297e-13	-0.0156815	0.00214949	0.973678	rs34588274	13	ARNTL	18219	intergenic	1.333	6	5	15	0	0	1
11:13279997:C:T	rs11826480	11	13279997	C	T	0.4095	3.64763e-13	-0.0155928	0.00214532	0.98122	rs34588274	13	ARNTL	18201	intergenic	1.905	6	5	15	0	0	1
11:13280013:T:TAA	rs57670583	11	13280013	T	TAA	0.1799	NA	NA	NA	0.700745	rs12295636	13	ARNTL	18185	intergenic	0.494	NA	5	15	0	0	0
11:13280403:A:G	rs4757135	11	13280403	G	A	0.4076	4.37384e-13	-0.015503	0.0021402	0.988704	rs34588274	13	ARNTL	17795	intergenic	10.53	6	2	15	0	0	0
11:13280556:A:G	rs4756763	11	13280556	A	G	0.4076	2.72584e-13	-0.015636	0.00213969	0.988704	rs34588274	13	ARNTL	17642	intergenic	3.117	4	2	15	0	0	0
11:13280635:C:G	rs12786955	11	13280635	C	G	0.4085	2.28271e-13	-0.0156899	0.0021401	0.992472	rs34588274	13	ARNTL	17563	intergenic	3.712	2b	5	15	0	0	0
11:13281327:A:T	rs4757136	11	13281327	A	T	0.4076	2.10437e-13	-0.0157396	0.00214369	0.988704	rs34588274	13	ARNTL	16871	intergenic	1.168	5	5	15	0	0	0
11:13283750:C:T	rs7358522	11	13283750	C	T	0.1392	1.93889e-08	-0.0177524	0.00316019	1	rs12295636	13	ARNTL	14448	intergenic	0.831	4	2	14	0	1	0
11:13284056:C:G	rs4528309	11	13284056	C	G	0.1412	2.12314e-08	-0.0176766	0.00315552	0.983128	rs12295636	13	ARNTL	14142	intergenic	0.131	5	2	14	0	1	0
11:13285666:C:G	rs79504309	11	13285666	G	C	0.1392	1.62172e-08	-0.0178509	0.0031604	1	rs12295636	13	ARNTL	12532	intergenic	1.122	7	5	15	0	1	0
11:13288698:G:T	rs7942486	11	13288698	T	G	0.4254	1.73288e-12	-0.0150397	0.00213187	0.874085	rs34588274	13	ARNTL	9500	intergenic	0.072	5	5	15	1	0	0
11:13288851:A:T	rs34560638	11	13288851	A	T	0.4264	1.34122e-12	-0.0151147	0.00213175	0.878153	rs34588274	13	ARNTL	9347	intergenic	14.65	6	5	15	1	0	0
11:13288885:A:C	rs61882109	11	13288885	C	A	0.4264	1.17354e-12	-0.0151547	0.00213185	0.878153	rs34588274	13	ARNTL	9313	intergenic	14.52	7	5	15	1	0	0
11:13289344:A:G	rs34369393	11	13289344	A	G	0.4245	1.62076e-12	-0.0150552	0.00213125	0.884632	rs34588274	13	ARNTL	8854	intergenic	0.402	6	5	15	1	0	0
11:13291931:A:T	rs4146385	11	13291931	A	T	0.4264	1.56278e-12	-0.0150621	0.00213071	0.878153	rs34588274	13	ARNTL	6267	intergenic	6.914	7	5	14	1	0	0
11:13292261:C:G	rs12295636	11	13292261	C	G	0.1392	1.23829e-08	-0.0179771	0.00315692	1	rs12295636	13	ARNTL	5937	intergenic	1.075	6	5	14	1	1	0
11:13292277:C:G	rs35015902	11	13292277	C	G	0.3817	3.21164e-09	-0.012874	0.00217447	0.69865	rs34588274	13	ARNTL	5921	intergenic	0.27	6	5	14	1	0	0
11:13292864:A:G	rs2219998	11	13292864	A	G	0.4264	1.79568e-12	-0.0150207	0.00213066	0.878153	rs34588274	13	ARNTL	5334	intergenic	18.33	NA	5	14	1	0	0
11:13294268:C:T	rs900144	11	13294268	T	C	0.4264	1.47537e-12	-0.0150799	0.00213082	0.878153	rs34588274	13	ARNTL	3930	intergenic	1.154	NA	5	14	1	0	0
11:13297673:A:ATCT	rs146937076	11	13297673	ATCT	A	0.1382	NA	NA	NA	0.991478	rs12295636	13	ARNTL	525	upstream	8.133	NA	5	13	1	0	0
11:13299258:A:AG	rs570129974	11	13299258	AG	A	0.334	NA	NA	NA	0.625522	rs34588274	13	ARNTL	0	intronic	20.4	NA	1	1	1	0	0
11:13301875:C:G	rs72867447	11	13301875	G	C	0.4235	6.22812e-12	-0.0146636	0.00213303	0.866441	rs34588274	13	ARNTL	0	intronic	12.65	4	1	7	1	0	0
11:13303929:C:T	rs7933521	11	13303929	T	C	0.1511	5.03628e-08	-0.0167027	0.00306464	0.876111	rs12295636	13	ARNTL	0	intronic	0.627	6	2	7	1	0	0
11:13305263:A:G	rs34862781	11	13305263	A	G	0.4125	9.74509e-13	-0.0152752	0.00214108	0.847306	rs34588274	13	ARNTL	0	intronic	1.501	4	2	7	1	0	0
11:13315205:C:T	rs34796300	11	13315205	C	T	0.4254	2.66173e-12	-0.0149394	0.00213579	0.844995	rs34588274	13	ARNTL	0	intronic	6.703	7	5	15	1	0	0
11:13325695:A:G	rs4757142	11	13325695	A	G	0.3887	6.36817e-12	-0.0149673	0.0021782	0.68603	rs4757145	13	ARNTL	0	intronic	1.672	1f	2	15	1	0	0
11:13326128:C:T	rs7130064	11	13326128	C	T	0.1421	5.2005e-07	-0.0157802	0.00314418	0.800749	rs12295636	13	ARNTL	0	intronic	3.585	7	5	7	1	0	0
11:13328979:C:G	rs7396943	11	13328979	G	C	0.3767	2.69832e-13	-0.0159	0.00217541	0.995968	rs4757145	13	ARNTL	0	intronic	3.429	7	5	5	1	0	0
11:13329139:C:T	rs4757143	11	13329139	T	C	0.1421	6.67816e-07	-0.0156436	0.00314723	0.78574	rs12295636	13	ARNTL	0	intronic	8.847	6	5	5	1	0	0
11:13331226:A:G	rs4757144	11	13331226	A	G	0.4125	6.30894e-13	-0.0154699	0.00215041	0.860555	rs4757145	13	ARNTL	0	intronic	0.092	1f	4	5	1	0	0
11:13331324:A:G	rs4757145	11	13331324	G	A	0.3757	2.37164e-13	-0.0159382	0.00217548	1	rs4757145	13	ARNTL	0	intronic	2.483	1f	4	5	1	0	0
11:13331808:A:G	rs55769038	11	13331808	A	G	0.4135	9.0232e-13	-0.0153638	0.00215031	0.857187	rs4757145	13	ARNTL	0	intronic	9.645	5	4	5	1	0	0
11:13333851:A:G	rs10741616	11	13333851	G	A	0.3787	2.76193e-13	-0.0158802	0.00217364	0.987924	rs4757145	13	ARNTL	0	intronic	0.649	5	4	5	1	0	0
11:13335926:C:T	rs11022762	11	13335926	C	T	0.3767	2.8655e-13	-0.0158578	0.00217205	0.971842	rs4757145	13	ARNTL	0	intronic	4.503	6	4	5	1	0	0
11:13340867:C:T	rs7126796	11	13340867	T	C	0.1461	5.379e-06	-0.0141794	0.00311668	0.722977	rs12295636	13	ARNTL	0	intronic	6.138	5	1	5	1	0	0
11:13345011:A:G	rs895683	11	13345011	A	G	0.1461	3.06849e-06	-0.0145935	0.00312746	0.722977	rs12295636	13	ARNTL	0	intronic	2.227	NA	4	5	1	0	0
11:13345050:A:AT	rs57603762	11	13345050	A	AT	0.1461	NA	NA	NA	0.722977	rs12295636	13	ARNTL	0	intronic	0.59	NA	4	5	1	0	0
11:13345053:G:T	rs2403665	11	13345053	G	T	0.1461	2.6505e-06	-0.0146862	0.0031272	0.722977	rs12295636	13	ARNTL	0	intronic	3.404	7	4	5	1	0	0
11:13345593:A:G	rs9633835	11	13345593	G	A	0.3539	9.21419e-11	-0.0143008	0.00220708	0.868785	rs4757145	13	ARNTL	0	intronic	0.158	7	4	5	1	0	0
11:13345926:C:CT	rs34445652	11	13345926	C	CT	0.3698	NA	NA	NA	0.88903	rs4757145	13	ARNTL	0	intronic	1.635	NA	4	5	1	0	0
11:13346294:C:T	rs11824092	11	13346294	C	T	0.3519	2.75045e-10	-0.013953	0.0022104	0.856023	rs4757145	13	ARNTL	0	intronic	2.934	5	4	5	1	0	0
11:13348249:G:T	rs11022766	11	13348249	T	G	0.3439	1.14395e-09	-0.0135222	0.0022211	0.822559	rs4757145	13	ARNTL	0	intronic	0.911	6	4	5	1	0	0
11:13349477:C:T	rs11826177	11	13349477	C	T	0.3539	2.37123e-10	-0.014067	0.00222041	0.781569	rs4757145	13	ARNTL	0	intronic	0.383	4	2	5	1	0	0
11:13349479:C:G	rs11823635	11	13349479	G	C	0.3539	2.36032e-10	-0.0140698	0.00222059	0.781569	rs4757145	13	ARNTL	0	intronic	1.936	4	2	5	1	0	0
11:13349559:C:T	rs28711392	11	13349559	T	C	0.3539	1.05882e-09	-0.0134843	0.00221038	0.781569	rs4757145	13	ARNTL	0	intronic	6.604	4	2	5	1	0	0
11:13349781:A:G	rs10766077	11	13349781	G	A	0.3539	1.11575e-09	-0.0134669	0.00221055	0.781569	rs4757145	13	ARNTL	0	intronic	3.38	6	2	5	1	0	0
11:13350131:A:G	rs1982350	11	13350131	G	A	0.3529	1.06442e-09	-0.0134838	0.0022106	0.778475	rs4757145	13	ARNTL	0	intronic	4.68	5	4	5	1	0	0
11:57404779:A:G	rs10750866	11	57404779	A	G	0.2694	1.28452e-08	-0.0135861	0.00238845	0.685664	rs527528	14	AP000662.4	717	upstream	5.29	5	5	14	1	1	1
11:57408382:A:G	rs731384	11	57408382	G	A	0.2744	1.87169e-08	-0.0132615	0.00235819	0.721721	rs527528	14	AP000662.4	0	ncRNA_intronic	1.118	NA	1	7	1	0	1
11:57409795:C:G	rs1647395	11	57409795	C	G	0.2744	4.54897e-08	-0.0129192	0.00236259	0.739816	rs527528	14	AP000662.4	0	ncRNA_intronic	1.117	5	4	5	1	1	1
11:57410184:C:T	rs55920079	11	57410184	T	C	0.2734	5.02699e-08	-0.01288	0.00236309	0.735441	rs527528	14	AP000662.4	0	ncRNA_intronic	8.553	4	4	5	1	1	1
11:57411302:C:G	rs55649513	11	57411302	C	G	0.2734	5.20532e-08	-0.0128618	0.00236245	0.735441	rs527528	14	AP000662.4	0	ncRNA_intronic	0.294	4	3	5	1	1	1
11:57411742:C:T	rs2081361	11	57411742	C	T	0.2734	5.59894e-08	-0.0128298	0.00236221	0.735441	rs527528	14	AP000662.4	0	ncRNA_intronic	1.56	NA	5	5	1	1	1
11:57421457:A:C	rs7117878	11	57421457	C	A	0.3012	1.7194e-08	-0.0127556	0.00226234	0.911852	rs527528	14	CLP1	0	intronic	1.545	5	5	5	1	1	1
11:57424040:C:T	rs10896633	11	57424040	T	C	0.3012	1.84345e-08	-0.0127306	0.00226273	0.911852	rs527528	14	CLP1	0	intronic	0.684	1f	5	5	1	1	1
11:57433327:C:T	rs527528	11	57433327	C	T	0.3181	4.0171e-10	-0.0140479	0.00224639	1	rs527528	14	ZDHHC5	1891	intergenic	0.626	7	5	5	1	1	1
11:57434122:A:C	rs499188	11	57434122	C	A	0.3111	1.57231e-09	-0.0136008	0.00225293	0.966885	rs527528	14	ZDHHC5	1096	intergenic	4.107	NA	1	2	1	1	1
11:57435211:C:T	rs11606396	11	57435211	C	T	0.3101	2.20729e-09	-0.0134687	0.00225157	0.952653	rs527528	14	ZDHHC5	7	upstream	15.84	4	1	1	1	1	1
11:57435296:A:G	rs11602109	11	57435296	G	A	0.3111	2.05152e-09	-0.0134956	0.00225158	0.957289	rs527528	14	ZDHHC5	0	UTR5	21.8	4	1	1	1	1	1
11:57441788:G:GT	rs34645509	11	57441788	G	GT	0.3121	NA	NA	NA	0.800823	rs527528	14	ZDHHC5	0	intronic	2.617	NA	3	4	1	0	0
11:57443842:A:G	rs12805841	11	57443842	G	A	0.3121	1.48215e-09	-0.013597	0.00224876	0.952377	rs527528	14	ZDHHC5	0	intronic	3.429	5	1	4	1	1	0
11:57448032:C:G	rs10896636	11	57448032	C	G	0.3221	1.38776e-08	-0.0126645	0.00223162	0.904669	rs527528	14	ZDHHC5	0	intronic	9.561	2b	2	5	1	1	0
11:57450720:A:C	rs488769	11	57450720	A	C	0.325	1.54759e-08	-0.0126258	0.00223215	0.901785	rs527528	14	ZDHHC5	0	intronic	9.02	NA	4	4	1	1	0
11:57452543:A:G	rs7121169	11	57452543	G	A	0.3121	2.02918e-09	-0.0134994	0.00225154	0.952377	rs527528	14	ZDHHC5	0	intronic	0.023	7	4	4	1	1	0
11:57453043:C:T	rs12362166	11	57453043	C	T	0.3121	1.71837e-09	-0.0135433	0.00224876	0.952377	rs527528	14	ZDHHC5	0	intronic	3.417	7	4	4	1	1	0
11:57454305:G:GT	rs71470283	11	57454305	G	GT	0.3052	NA	NA	NA	0.815142	rs527528	14	ZDHHC5	0	intronic	0.039	NA	4	4	1	0	0
11:57463155:C:T	rs79740710	11	57463155	C	T	0.3121	1.88342e-09	-0.013511	0.00224894	0.952377	rs527528	14	ZDHHC5	0	intronic	0.776	6	4	4	1	1	0
11:57463767:C:T	rs12804972	11	57463767	T	C	0.3121	1.79076e-09	-0.013529	0.00224887	0.952377	rs527528	14	ZDHHC5	0	intronic	1.151	5	4	4	1	1	0
11:57464945:A:T	rs11600169	11	57464945	T	A	0.3181	1.71922e-09	-0.0135144	0.00224399	0.91449	rs527528	14	ZDHHC5	0	intronic	2.137	6	4	4	1	1	0
11:57465389:C:T	rs2926656	11	57465389	C	T	0.3131	1.71852e-09	-0.0135382	0.00224791	0.957087	rs527528	14	ZDHHC5	0	intronic	0.231	NA	4	4	1	1	0
11:57467035:C:G	rs11604333	11	57467035	C	G	0.3121	1.78087e-09	-0.0135306	0.00224881	0.952377	rs527528	14	ZDHHC5	0	intronic	1.921	5	4	4	1	1	0
11:57471922:T:TA	rs35168157	11	57471922	T	TA	0.3131	NA	NA	NA	0.957087	rs527528	14	MED19	0	UTR3	3.542	NA	4	4	1	1	1
11:57477889:C:T	rs1647405	11	57477889	C	T	0.3141	1.83382e-09	-0.0135145	0.00224791	0.952227	rs527528	14	MED19	0	intronic	0.915	6	1	5	1	1	1
11:57480623:A:C	rs576859	11	57480623	C	A	0.3141	1.8885e-09	-0.0135034	0.00224783	0.952322	rs527528	14	TMX2:TMX2-CTNND1	00:00:00	intronic	11.04	1f	1	1	1	1	1
11:57481155:A:G	rs7116341	11	57481155	G	A	0.3121	1.91112e-09	-0.0135043	0.00224872	0.952377	rs527528	14	TMX2:TMX2-CTNND1	00:00:00	intronic	5.473	5	1	2	1	1	1
11:57483039:A:T	rs543725	11	57483039	A	T	0.3131	1.79876e-09	-0.0135209	0.0022478	0.957087	rs527528	14	TMX2:TMX2-CTNND1	00:00:00	intronic	5.824	6	5	5	1	1	1
11:57484130:C:G	rs71460549	11	57484130	G	C	0.3131	1.81285e-09	-0.0135181	0.00224781	0.957087	rs527528	14	TMX2:TMX2-CTNND1	00:00:00	intronic	1.42	7	5	5	1	1	1
11:57484580:A:G	rs9667675	11	57484580	G	A	0.3121	1.92878e-09	-0.013501	0.00224873	0.952377	rs527528	14	TMX2:TMX2-CTNND1	00:00:00	intronic	3.332	7	5	5	1	1	1
11:57484660:A:G	rs7129727	11	57484660	G	A	0.3131	1.82574e-09	-0.0135155	0.0022478	0.957087	rs527528	14	TMX2:TMX2-CTNND1	00:00:00	intronic	2.809	6	5	5	1	1	1
11:57486502:T:TATA	rs148134883	11	57486502	TATA	T	0.2535	NA	NA	NA	0.689154	rs527528	14	TMX2:TMX2-CTNND1	00:00:00	intronic	2.837	NA	4	5	1	0	1
11:57486651:A:G	rs12785533	11	57486651	G	A	0.3121	2.21903e-09	-0.0134601	0.00225046	0.952377	rs527528	14	TMX2:TMX2-CTNND1	00:00:00	intronic	1.004	6	4	5	1	1	1
11:57488890:A:G	rs71484461	11	57488890	G	A	0.3121	1.91551e-09	-0.0135035	0.00224872	0.952377	rs527528	14	TMX2:TMX2-CTNND1	00:00:00	intronic	8.459	7	4	5	1	1	1
11:57493622:A:C	rs7938083	11	57493622	C	A	0.3121	2.15611e-09	-0.0134612	0.00224888	0.952377	rs527528	14	TMX2:TMX2-CTNND1	00:00:00	intronic	0.141	7	4	5	1	1	0
11:57496820:C:T	rs11607056	11	57496820	C	T	0.3111	1.92121e-09	-0.0135026	0.00224875	0.947693	rs527528	14	TMX2:TMX2-CTNND1	00:00:00	intronic	1.709	1f	1	5	1	1	0
11:57497011:A:C	rs11604325	11	57497011	C	A	0.3121	1.96245e-09	-0.0134946	0.00224871	0.952377	rs527528	14	TMX2:TMX2-CTNND1	00:00:00	intronic	7.498	5	1	5	1	1	0
11:57497847:C:T	rs12790196	11	57497847	C	T	0.3121	1.96307e-09	-0.0134945	0.00224871	0.952377	rs527528	14	TMX2:TMX2-CTNND1	00:00:00	intronic	7.434	7	5	5	1	1	0
11:57498232:C:T	rs2847308	11	57498232	T	C	0.3131	1.52399e-09	-0.013581	0.00224778	0.957087	rs527528	14	TMX2:TMX2-CTNND1	00:00:00	intronic	0.973	NA	2	5	1	1	0
11:57498460:C:CTTAAA	rs145771682	11	57498460	CTTAAA	C	0.3131	NA	NA	NA	0.957087	rs527528	14	TMX2:TMX2-CTNND1	00:00:00	intronic	0.329	NA	5	5	1	1	0
11:57499065:C:T	rs547891	11	57499065	T	C	0.3131	1.56404e-09	-0.0135715	0.00224776	0.957087	rs527528	14	TMX2:TMX2-CTNND1	00:00:00	intronic	0.896	NA	4	5	1	1	0
11:57507983:C:T	rs4827	11	57507983	C	T	0.3121	1.99409e-09	-0.0134888	0.00224871	0.952377	rs527528	14	TMX2:TMX2-CTNND1	00:00:00	UTR3	9.805	NA	1	5	1	1	1
11:57508678:C:G	rs12146541	11	57508678	G	C	0.3121	1.91909e-09	-0.0135029	0.00224873	0.952377	rs527528	14	TMX2-CTNND1	0	intronic	5.891	2a	1	1	1	1	1
11:57510294:A:G	rs9420	11	57510294	G	A	0.3022	1.46945e-09	-0.0136622	0.00225902	0.897952	rs527528	14	TMX2-CTNND1:C11orf31:RP11-691N7.6	00:00:00	intronic	7.668	1f	1	3	1	1	1
11:57510823:G:T	rs11229113	11	57510823	G	T	0.3012	1.81476e-09	-0.0135902	0.00225986	0.893345	rs527528	14	TMX2-CTNND1:C11orf31:RP11-691N7.6	00:00:00	intronic	2.431	7	4	4	1	1	1
11:57522200:C:CCCCT	rs371206899	11	57522200	CCCCT	C	0.3121	NA	NA	NA	0.952377	rs527528	14	TMX2-CTNND1:RP11-691N7.6:CTNND1	00:00:00	intronic	1.258	NA	5	15	1	0	1
11:57522823:C:G	rs80304923	11	57522823	C	G	0.3141	2.39313e-09	-0.0134327	0.00225051	0.942632	rs527528	14	TMX2-CTNND1:RP11-691N7.6:CTNND1	00:00:00	intronic	0.253	7	5	15	1	1	1
11:57522840:C:T	rs77993055	11	57522840	C	T	0.3141	1.88246e-09	-0.0135097	0.00224869	0.942632	rs527528	14	TMX2-CTNND1:RP11-691N7.6:CTNND1	00:00:00	intronic	1.593	7	5	15	1	1	1
11:57524089:C:G	rs11605731	11	57524089	C	G	0.3141	1.80701e-09	-0.0135233	0.00224848	0.942632	rs527528	14	TMX2-CTNND1:RP11-691N7.6:CTNND1	00:00:00	intronic	8.058	5	5	15	1	1	1
11:57524310:A:G	rs11601449	11	57524310	G	A	0.3141	1.79629e-09	-0.0135254	0.00224846	0.942632	rs527528	14	TMX2-CTNND1:RP11-691N7.6:CTNND1	00:00:00	intronic	1.957	5	5	15	1	1	1
11:57524700:C:G	rs7949841	11	57524700	G	C	0.3141	1.7909e-09	-0.0135262	0.00224842	0.942632	rs527528	14	TMX2-CTNND1:RP11-691N7.6:CTNND1	00:00:00	intronic	2.202	4	5	15	1	1	1
11:57527891:C:CT	rs554766338	11	57527891	C	CT	0.3101	NA	NA	NA	0.875887	rs527528	14	TMX2-CTNND1:RP11-691N7.6:CTNND1	00:00:00	intronic	9.549	NA	5	15	1	0	1
11:57534542:C:G	rs11229116	11	57534542	C	G	0.3141	1.4181e-09	-0.0136096	0.0022482	0.933037	rs527528	14	TMX2-CTNND1:RP11-691N7.6:CTNND1	00:00:00	intronic	1.617	7	1	5	1	1	0
11:57540458:A:C	rs17455520	11	57540458	C	A	0.3131	1.36904e-09	-0.013623	0.0022483	0.937896	rs527528	14	TMX2-CTNND1:RP11-691N7.6:CTNND1	00:00:00	intronic	15.11	4	2	5	1	1	1
11:57542820:A:AAC	rs147874424	11	57542820	A	AAC	0.3131	NA	NA	NA	0.918705	rs527528	14	TMX2-CTNND1:RP11-691N7.6:CTNND1	00:00:00	intronic	3.378	NA	2	7	1	0	1
11:57547000:C:T	rs35808061	11	57547000	T	C	0.3131	1.67312e-09	-0.0135505	0.00224833	0.937896	rs527528	14	TMX2-CTNND1:RP11-691N7.6:CTNND1	00:00:00	intronic	18.45	4	1	7	1	1	1
11:57557940:C:CCGCCTCCCTGATTTG	rs146423529	11	57557940	C	CCGCCTCCCTGATTTG	0.3121	NA	NA	NA	0.933246	rs527528	14	TMX2-CTNND1:RP11-691N7.6:CTNND1	00:00:00	intronic	0.237	NA	4	5	1	1	0
11:57560452:A:C	rs11570190	11	57560452	A	C	0.3141	1.79842e-09	-0.0135245	0.00224839	0.933037	rs527528	14	RP11-691N7.6:CTNND1	00:00:00	intronic	6.106	1b	1	5	1	1	1
11:57560772:C:CAG	rs11570191	11	57560772	CAG	C	0.3141	NA	NA	NA	0.933037	rs527528	14	CTNND1	0	intronic	8.506	NA	1	5	1	1	1
11:57562169:A:G	rs11229130	11	57562169	A	G	0.3141	1.70988e-09	-0.013543	0.00224841	0.933037	rs527528	14	CTNND1	0	intronic	11.08	5	4	5	1	1	1
11:57562525:A:G	rs11229131	11	57562525	G	A	0.3141	1.70985e-09	-0.013543	0.00224841	0.933037	rs527528	14	CTNND1	0	intronic	11.28	7	4	5	1	1	1
11:57565800:C:T	rs10792112	11	57565800	C	T	0.3141	1.99721e-09	-0.0134867	0.00224847	0.933037	rs527528	14	CTNND1	0	intronic	3.041	7	4	5	1	1	1
11:57570680:C:T	rs3781885	11	57570680	C	T	0.3032	1.03593e-09	-0.0139151	0.00227969	0.882839	rs527528	14	CTNND1	0	intronic	0.025	7	4	4	1	1	1
11:57571883:C:T	rs10896647	11	57571883	C	T	0.3131	1.84218e-09	-0.0135182	0.00224879	0.937896	rs527528	14	CTNND1	0	intronic	0.467	7	4	4	1	1	1
11:57585662:C:T	rs708228	11	57585662	C	T	0.3131	1.94045e-09	-0.0134988	0.00224873	0.937896	rs527528	14	CTNND1	0	UTR3	14.61	6	4	5	1	1	1
11:57600285:C:T	rs12807250	11	57600285	C	T	0.3131	1.47878e-09	-0.013601	0.00224928	0.937896	rs527528	14	CTNND1	13266	intergenic	1.082	5	5	15	0	1	0
11:57612041:G:GA	rs143251085	11	57612041	GA	G	0.3141	NA	NA	NA	0.933037	rs527528	14	OR5BA1P	21728	intergenic	1.711	NA	5	15	0	0	0
11:57612960:C:T	rs79260745	11	57612960	T	C	0.3151	1.03914e-09	-0.0137344	0.00225027	0.928203	rs527528	14	OR5BA1P	20809	intergenic	9.605	6	5	15	0	1	0
11:57618068:A:T	rs7932091	11	57618068	A	T	0.3141	9.37498e-10	-0.0137718	0.00225033	0.933037	rs527528	14	OR5BA1P	15701	intergenic	7.445	NA	5	15	0	1	0
11:57621460:A:T	rs11229148	11	57621460	A	T	0.3141	1.00375e-09	-0.0137475	0.00225037	0.933037	rs527528	14	OR5BA1P	12309	intergenic	2.462	6	5	15	0	1	1
11:57623969:C:T	11:57623969:C:T	11	57623969	C	T	0.3131	NA	NA	NA	0.937896	rs527528	14	OR5BA1P	9800	intergenic	0.94	NA	5	15	0	0	1
11:57623969:A:C	11:57623969:A:C	11	57623969	C	A	0.4304	NA	NA	NA	0.937896	rs527528	14	OR5BA1P	9800	NA	1.288	7	5	15	0	1	1
11:57632799:C:G	rs71484468	11	57632799	G	C	0.3141	9.78833e-10	-0.0137622	0.0022513	0.933037	rs527528	14	OR5BA1P	970	downstream	1.12	6	5	15	0	1	0
11:57639017:A:G	rs7936998	11	57639017	G	A	0.3131	9.06611e-10	-0.0137976	0.00225259	0.9283	rs527528	14	RP11-734C14.2	973	upstream	1.457	1f	5	15	0	1	0
11:57640994:C:G	rs682503	11	57640994	G	C	0.3052	4.43643e-09	-0.0132999	0.00226682	0.87294	rs527528	14	RP11-734C14.2	2950	intergenic	5.315	5	5	15	0	1	0
11:57641883:C:T	rs7117205	11	57641883	T	C	0.3022	5.19473e-09	-0.0132422	0.00226713	0.878239	rs527528	14	RP11-734C14.2	3839	intergenic	3.629	1f	2	15	0	1	0
11:57642617:C:T	rs11601320	11	57642617	T	C	0.3032	4.97176e-09	-0.01326	0.00226734	0.882616	rs527528	14	RP11-734C14.2	4573	intergenic	1.228	4	5	15	0	1	0
11:57644334:A:G	rs6591434	11	57644334	A	G	0.3062	4.90678e-09	-0.0132478	0.0022644	0.877616	rs527528	14	RP11-734C14.2	6290	intergenic	2.186	6	5	15	0	1	0
11:57650796:C:T	rs2509805	11	57650796	C	T	0.3032	4.00635e-09	-0.0133605	0.00227062	0.87325	rs527528	14	RP11-734C14.2	12752	intergenic	2.832	7	14	15	0	1	0
11:57654605:C:G	rs2509808	11	57654605	G	C	0.3032	4.50794e-09	-0.0133197	0.00227122	0.87325	rs527528	14	RP11-734C14.2	16561	intergenic	0.063	6	5	15	0	1	0
11:57654991:G:T	rs78587207	11	57654991	T	G	0.3032	4.3976e-09	-0.0133293	0.00227127	0.87325	rs527528	14	RP11-734C14.2	16947	intergenic	3.976	7	5	15	0	1	0
11:57656902:C:T	rs12807357	11	57656902	C	T	0.3002	8.73202e-09	-0.0131019	0.00227707	0.850413	rs527528	14	RP11-734C14.2	18858	intergenic	0.115	6	5	15	0	1	0
11:57657141:A:G	rs673344	11	57657141	A	G	0.3002	6.83152e-09	-0.0131947	0.00227684	0.850413	rs527528	14	RP11-734C14.2	19097	intergenic	1.537	5	5	15	0	1	0
11:57657413:A:G	rs685149	11	57657413	G	A	0.3479	2.83595e-07	-0.0113409	0.00220892	0.647555	rs527528	14	RP11-734C14.2	19369	intergenic	4.684	6	5	15	0	1	0
11:57661032:A:G	rs589914	11	57661032	G	A	0.3002	1.22497e-08	-0.0129668	0.00227633	0.850413	rs527528	14	RP11-734C14.2	22988	intergenic	4.476	NA	5	15	0	1	0
11:57663522:C:G	rs644883	11	57663522	G	C	0.3002	1.4385e-08	-0.0129038	0.00227624	0.850413	rs527528	14	OR5AZ1P	21246	intergenic	2.735	5	5	15	0	1	0
11:57665336:A:C	rs674094	11	57665336	C	A	0.2952	3.06118e-09	-0.013713	0.00231309	0.82899	rs527528	14	OR5AZ1P	19432	intergenic	1.698	6	5	15	0	1	0
11:57666611:C:T	rs592785	11	57666611	T	C	0.4056	8.17246e-07	0.0105845	0.00214639	0.622821	rs35241049	14	OR5AZ1P	18157	intergenic	0.226	6	5	15	0	1	0
11:57667111:C:T	rs593239	11	57667111	T	C	0.4284	6.90227e-08	0.0114992	0.00213192	0.746501	rs35241049	14	OR5AZ1P	17657	intergenic	8.292	4	5	15	0	1	0
11:57667222:C:T	rs12790660	11	57667222	T	C	0.2982	3.43342e-07	-0.0115896	0.00227333	0.770288	rs527528	14	OR5AZ1P	17546	intergenic	1.565	6	5	15	0	1	0
11:57668092:A:ACTTT	rs34286348	11	57668092	ACTTT	A	0.4294	NA	NA	NA	0.749102	rs35241049	14	OR5AZ1P	16676	intergenic	16.29	NA	5	15	0	1	0
11:57668479:G:T	rs12798206	11	57668479	T	G	0.2982	3.40086e-07	-0.0115891	0.00227244	0.770288	rs527528	14	OR5AZ1P	16289	intergenic	0.191	6	2	15	0	1	0
11:57668941:C:G	rs10896656	11	57668941	C	G	0.2982	3.59954e-07	-0.0115663	0.00227276	0.770288	rs527528	14	OR5AZ1P	15827	intergenic	0.496	4	2	15	0	1	0
11:57669443:A:G	rs626043	11	57669443	G	A	0.4334	1.23212e-07	0.011268	0.00213055	0.746143	rs35241049	14	OR5AZ1P	15325	intergenic	8.288	4	2	15	0	1	0
11:57674942:A:AT	rs34297384	11	57674942	AT	A	0.4423	NA	NA	NA	0.712746	rs35241049	14	OR5AZ1P	9826	intergenic	7.842	NA	5	15	0	0	0
11:57675410:A:G	rs631791	11	57675410	G	A	0.2982	3.15695e-07	-0.0116337	0.0022749	0.770288	rs527528	14	OR5AZ1P	9358	intergenic	13.04	6	5	15	0	1	0
11:57675925:C:T	rs12360939	11	57675925	C	T	0.2982	3.47114e-07	-0.0115946	0.00227525	0.770288	rs527528	14	OR5AZ1P	8843	intergenic	8.77	5	5	15	0	1	0
11:57676044:C:T	rs11229160	11	57676044	C	T	0.2982	3.59281e-07	-0.0115805	0.0022754	0.770288	rs527528	14	OR5AZ1P	8724	intergenic	8.311	7	5	15	0	1	0
11:57676139:A:C	rs112181796	11	57676139	A	C	0.4284	8.06476e-08	0.0114384	0.00213172	0.746501	rs35241049	14	OR5AZ1P	8629	intergenic	4.507	7	5	15	0	1	0
11:57676251:C:T	rs9645687	11	57676251	T	C	0.2982	3.29792e-07	-0.0116316	0.00227818	0.770288	rs527528	14	OR5AZ1P	8517	intergenic	6.26	7	5	15	0	1	0
11:57679029:A:C	rs10896661	11	57679029	C	A	0.2982	3.44619e-07	-0.0116005	0.00227578	0.770288	rs527528	14	OR5AZ1P	5739	intergenic	10.56	7	5	15	0	1	0
11:57679080:A:G	rs10896662	11	57679080	A	G	0.2982	3.53126e-07	-0.0115902	0.00227583	0.770288	rs527528	14	OR5AZ1P	5688	intergenic	12.46	6	5	15	0	1	0
11:57679524:C:G	rs636388	11	57679524	C	G	0.4284	8.57958e-08	0.0114127	0.00213137	0.746501	rs35241049	14	OR5AZ1P	5244	intergenic	1.44	6	5	15	0	1	0
11:57681828:G:T	rs641325	11	57681828	G	T	0.3211	1.92095e-07	-0.0117294	0.00225266	0.685209	rs527528	14	OR5AZ1P	2940	intergenic	3.921	NA	5	15	0	1	0
11:57682011:G:T	rs681397	11	57682011	G	T	0.4314	1.95135e-07	0.0110887	0.00213079	0.778153	rs35241049	14	OR5AZ1P	2757	intergenic	1.369	NA	5	15	0	1	0
11:57683653:C:G	rs588713	11	57683653	G	C	0.4294	2.34074e-07	0.0110268	0.0021328	0.805243	rs35241049	14	OR5AZ1P	1115	intergenic	1.058	7	5	15	0	1	0
11:57684005:C:T	rs600488	11	57684005	C	T	0.4354	1.64731e-07	0.011141	0.00212802	0.822189	rs35241049	14	OR5AZ1P	763	downstream	10.92	7	5	15	0	1	0
11:57684680:G:T	rs591322	11	57684680	T	G	0.4354	1.8688e-07	0.011094	0.00212853	0.822189	rs35241049	14	OR5AZ1P	88	downstream	5.942	NA	5	15	0	1	0
11:57684949:A:C	rs615133	11	57684949	C	A	0.4354	1.63773e-07	0.0111482	0.00212895	0.822189	rs35241049	14	OR5AZ1P	0	ncRNA_exonic	9.042	7	5	15	0	1	0
11:57685196:A:G	rs633129	11	57685196	G	A	0.4354	1.97695e-07	0.0110745	0.00212906	0.822189	rs35241049	14	OR5AZ1P	0	ncRNA_exonic	14.32	NA	5	15	0	1	0
11:57685334:A:G	rs616911	11	57685334	G	A	0.4364	1.82993e-07	0.0111048	0.00212902	0.825642	rs35241049	14	OR5AZ1P	0	ncRNA_exonic	0.002	6	5	15	0	1	0
11:57686764:C:T	rs662638	11	57686764	C	T	0.4344	2.19576e-07	0.0110357	0.0021296	0.819419	rs35241049	14	OR5AZ1P	1052	intergenic	4.521	6	5	15	0	1	0
11:57687338:A:G	rs606731	11	57687338	A	G	0.4453	1.19628e-07	0.0112558	0.00212607	0.861035	rs35241049	14	OR5AZ1P	1626	intergenic	5.186	NA	5	15	0	1	0
11:57687365:A:G	rs602861	11	57687365	A	G	0.000994	1.10431e-07	0.0112885	0.00212638	0.861035	rs35241049	14	OR5AZ1P	1653	intergenic	1.326	NA	5	15	0	0	0
11:57687365:C:G	rs602861	11	57687365	C	G	0.4453	1.10431e-07	0.0112885	0.00212638	0.861035	rs35241049	14	OR5AZ1P	1653	NA	0.903	6	5	15	0	1	0
11:57690940:C:T	rs631350	11	57690940	C	T	0.4364	2.39489e-08	0.0118791	0.00212854	0.839075	rs35241049	14	OR5AZ1P	5228	intergenic	2.918	7	14	15	0	1	0
11:57691533:C:T	rs12364898	11	57691533	T	C	0.4364	2.41587e-08	0.0118755	0.00212847	0.839075	rs35241049	14	OR5AZ1P	5821	intergenic	2.231	7	14	15	0	1	0
11:57691747:A:G	rs659313	11	57691747	A	G	0.4364	2.55573e-08	0.0118543	0.00212841	0.839075	rs35241049	14	OR5AZ1P	6035	intergenic	0.708	6	14	15	0	1	0
11:57691882:A:T	rs659756	11	57691882	A	T	0.4364	2.40893e-08	0.0118759	0.00212834	0.839075	rs35241049	14	OR5AZ1P	6170	intergenic	0.89	6	14	15	0	1	0
11:57693292:C:T	rs672537	11	57693292	C	T	0.4374	3.40401e-08	0.0117463	0.00212819	0.841973	rs35241049	14	OR5AZ1P	7580	intergenic	0.45	6	9	15	0	1	0
11:57694319:A:T	rs632052	11	57694319	A	T	0.4374	3.41312e-08	0.0117456	0.00212824	0.841973	rs35241049	14	OR5AZ1P	8607	intergenic	0.464	6	9	15	0	1	0
11:57700681:A:C	rs12364646	11	57700681	C	A	0.4374	3.91687e-08	0.0116888	0.00212729	0.841973	rs35241049	14	OR5BD1P	12388	intergenic	0.092	7	13	15	0	1	0
11:57703762:C:T	rs7926999	11	57703762	T	C	0.4682	1.32727e-08	0.0120241	0.00211593	0.949752	rs35241049	14	OR5BD1P	9307	intergenic	5.296	4	5	15	0	1	0
11:57705936:C:T	rs11229170	11	57705936	T	C	0.4374	5.75711e-08	0.0115368	0.00212608	0.841973	rs35241049	14	OR5BD1P	7133	intergenic	6.582	4	5	15	0	1	0
11:57707610:C:T	rs11229171	11	57707610	C	T	0.4374	5.00683e-08	0.011592	0.00212651	0.841973	rs35241049	14	OR5BD1P	5459	intergenic	2.433	1f	7	15	0	1	0
11:57708484:C:T	rs7943793	11	57708484	T	C	0.4374	5.0397e-08	0.0115884	0.0021263	0.841973	rs35241049	14	OR5BD1P	4585	intergenic	4.48	1f	5	15	0	1	0
11:57709146:A:G	rs10792118	11	57709146	G	A	0.4374	4.33235e-08	0.0116468	0.00212655	0.841973	rs35241049	14	OR5BD1P	3923	intergenic	3.028	1f	5	15	0	1	0
11:57710046:A:G	rs11229172	11	57710046	A	G	0.4374	4.6514e-08	0.0116198	0.0021265	0.841973	rs35241049	14	OR5BD1P	3023	intergenic	0.88	2b	5	15	0	1	0
11:57711129:C:G	rs34419144	11	57711129	C	G	0.4374	5.2579e-08	0.0115745	0.0021267	0.841973	rs35241049	14	OR5BD1P	1940	intergenic	0.48	7	5	15	0	1	0
11:57713781:A:G	rs4245215	11	57713781	G	A	0.4374	4.78988e-08	0.0116095	0.00212666	0.841973	rs35241049	14	OR5BD1P	0	ncRNA_exonic	11.07	5	7	15	0	1	0
11:57714598:C:T	rs12420220	11	57714598	T	C	0.4374	5.45554e-08	0.0115612	0.00212682	0.841973	rs35241049	14	OR5BD1P	711	upstream	3.895	7	5	15	0	1	0
11:57714770:C:T	rs1848879	11	57714770	C	T	0.4374	5.26029e-08	0.0115769	0.00212718	0.841973	rs35241049	14	OR5BD1P	883	upstream	5.616	NA	5	15	0	1	0
11:57715709:A:G	rs11229173	11	57715709	A	G	0.4374	5.06112e-08	0.01159	0.00212689	0.841973	rs35241049	14	OR5BD1P	1822	intergenic	1.588	7	5	15	0	1	0
11:57718874:A:T	rs7119973	11	57718874	T	A	0.4374	5.53136e-08	0.0115597	0.00212751	0.841973	rs35241049	14	OR5BD1P	4987	intergenic	2.654	6	5	15	0	1	0
11:57719344:G:T	rs7103977	11	57719344	T	G	0.4374	5.77634e-08	0.0115431	0.00212748	0.841973	rs35241049	14	OR5BD1P	5457	intergenic	1.69	6	5	15	0	1	0
11:57719961:A:T	rs6591443	11	57719961	A	T	0.4374	5.7414e-08	0.0115458	0.00212755	0.841973	rs35241049	14	OR5BD1P	6074	intergenic	1.694	6	5	15	0	1	0
11:57724289:A:G	rs6591445	11	57724289	A	G	0.4682	6.40058e-08	0.0115043	0.00212753	0.74288	rs35241049	14	OR5BD1P	10402	intergenic	1.745	7	9	15	0	1	0
11:57724290:A:G	rs6591446	11	57724290	G	A	0.4682	5.13572e-07	0.0108075	0.00215235	0.74288	rs35241049	14	OR5BD1P	10403	intergenic	2.708	7	9	15	0	1	0
11:57724942:G:T	rs4456269	11	57724942	T	G	0.4682	1.06063e-06	0.010622	0.00217657	0.711856	rs35241049	14	OR5BD1P	11055	intergenic	0.081	6	9	15	0	0	0
11:57724965:A:G	rs7129322	11	57724965	G	A	0.4374	6.06505e-08	0.0115887	0.00213933	0.841973	rs35241049	14	OR5BD1P	11078	intergenic	0.804	6	9	15	0	0	0
11:57726492:C:G	rs7927640	11	57726492	G	C	0.4374	5.98537e-08	0.0115307	0.00212769	0.841973	rs35241049	14	OR5BD1P	12605	intergenic	0.419	6	14	15	0	1	0
11:57728800:G:T	rs7123523	11	57728800	G	T	0.4374	7.03449e-08	0.0114966	0.00213279	0.841973	rs35241049	14	OR5BD1P	14913	intergenic	0.052	7	14	15	0	1	0
11:57728993:A:G	rs7123782	11	57728993	G	A	0.4414	6.72827e-08	0.0115131	0.00213268	0.826569	rs35241049	14	OR5BD1P	15106	intergenic	4.647	6	14	15	0	1	0
11:57730461:A:C	rs1397275	11	57730461	C	A	0.4374	6.4053e-08	0.0115046	0.00212764	0.841973	rs35241049	14	OR5BD1P	16574	intergenic	5.73	6	13	15	0	1	0
11:57731129:A:G	rs12364421	11	57731129	A	G	0.4374	6.57217e-08	0.0114955	0.00212777	0.841973	rs35241049	14	OR5BD1P	17242	intergenic	1.985	6	13	15	0	1	0
11:57735071:A:G	rs12366063	11	57735071	A	G	0.4364	6.07538e-08	0.0115303	0.00212865	0.839651	rs35241049	14	OR5BD1P	21184	intergenic	10.58	7	5	15	0	1	0
11:57735431:A:G	rs11229183	11	57735431	G	A	0.4344	5.63946e-08	0.0115583	0.0021286	0.840165	rs35241049	14	OR5BD1P	21544	intergenic	9.143	6	5	15	0	1	0
11:57738143:A:G	rs61905278	11	57738143	A	G	0.3807	1.66211e-07	0.0112992	0.00215892	0.68546	rs35241049	14	OR5BD1P	24256	intergenic	2.952	6	7	15	0	1	0
11:57743634:C:T	rs4272798	11	57743634	T	C	0.3897	1.94082e-07	0.0112185	0.00215533	0.699592	rs35241049	14	CYCSP26	29223	intergenic	0.282	6	5	15	0	1	0
11:57743652:C:G	rs1113095	11	57743652	C	G	0.4791	1.26319e-08	0.0120527	0.00211781	0.992099	rs35241049	14	CYCSP26	29205	intergenic	1.294	7	5	15	0	1	0
11:57751830:A:T	rs35241049	11	57751830	T	A	0.4771	1.25567e-08	0.012063	0.00211925	1	rs35241049	14	CYCSP26	21027	intergenic	9.365	6	5	15	0	1	0
11:57752099:A:G	rs1510418	11	57752099	A	G	0.4771	1.28858e-08	0.0120539	0.0021193	1	rs35241049	14	CYCSP26	20758	intergenic	1.26	NA	5	15	0	1	0
11:57752341:C:T	rs7106195	11	57752341	T	C	0.3877	2.08577e-07	0.0111993	0.00215719	0.707403	rs35241049	14	CYCSP26	20516	intergenic	6.291	6	5	15	0	1	0
11:57752354:C:CT	rs11329864	11	57752354	CT	C	0.3887	NA	NA	NA	0.709354	rs35241049	14	CYCSP26	20503	intergenic	0.997	NA	5	15	0	0	0
11:57753057:A:G	rs71484480	11	57753057	G	A	0.3877	2.00138e-07	0.0112158	0.00215718	0.707403	rs35241049	14	CYCSP26	19800	intergenic	0.817	6	5	15	0	1	0
11:57756402:A:G	rs11512731	11	57756402	A	G	0.3887	2.711e-07	0.0110935	0.00215717	0.703469	rs35241049	14	CYCSP26	16455	intergenic	9.223	6	5	15	0	1	0
11:57756568:A:G	rs11512732	11	57756568	G	A	0.3887	2.71389e-07	0.0110931	0.00215717	0.703469	rs35241049	14	CYCSP26	16289	intergenic	0.082	6	5	15	0	1	0
11:113317745:C:G	rs17601612	11	113317745	G	C	0.3728	1.35779e-08	0.0124426	0.00219108	0.749386	rs4245154	15	DRD2	0	intronic	1.157	4	2	15	1	0	0
11:113317973:C:T	rs4245146	11	113317973	C	T	0.4543	1.18583e-08	0.0121569	0.00213209	0.848136	rs4245154	15	DRD2	0	intronic	2.633	2b	5	15	1	0	0
11:113318007:C:T	rs4245147	11	113318007	T	C	0.4563	8.77907e-09	0.0122638	0.00213176	0.842417	rs4245154	15	DRD2	0	intronic	6.88	4	5	15	1	0	0
11:113318196:G:GA	rs555562525	11	113318196	G	GA	0.3191	NA	NA	NA	0.637107	rs4245154	15	DRD2	0	intronic	1.211	NA	5	15	1	0	0
11:113318705:C:T	rs4936271	11	113318705	C	T	0.4523	1.1318e-08	0.0121673	0.00213094	0.853233	rs4245154	15	DRD2	0	intronic	7.516	2b	2	15	1	1	0
11:113318907:C:T	rs4936272	11	113318907	C	T	0.4523	1.05775e-08	0.0121909	0.00213078	0.853233	rs4245154	15	DRD2	0	intronic	0.682	4	2	15	1	0	0
11:113319452:A:G	rs4274224	11	113319452	A	G	0.4553	9.53966e-09	0.0122289	0.00213089	0.844897	rs4245154	15	DRD2	0	intronic	0.179	4	5	15	1	0	0
11:113328681:A:C	rs7948028	11	113328681	A	C	0.3638	1.14758e-08	0.0124685	0.00218459	0.787631	rs4245154	15	DRD2	0	intronic	7.792	2b	2	14	1	0	0
11:113334100:C:T	rs4337071	11	113334100	C	T	0.3628	1.06594e-08	0.0124949	0.00218441	0.79142	rs4245154	15	DRD2	0	intronic	1.001	5	5	14	1	0	1
11:113334209:A:G	rs4630328	11	113334209	G	A	0.3618	1.15245e-08	0.0124657	0.00218437	0.788138	rs4245154	15	DRD2	0	intronic	2.527	5	5	14	1	0	1
11:113334227:C:CT	rs34632468	11	113334227	CT	C	0.3628	NA	NA	NA	0.79142	rs4245154	15	DRD2	0	intronic	1.793	NA	5	14	1	0	1
11:113335833:A:AT	rs142453320	11	113335833	A	AT	0.3439	NA	NA	NA	0.662965	rs4245154	15	DRD2	0	intronic	1.202	NA	5	14	1	0	1
11:113336172:A:G	rs11601054	11	113336172	G	A	0.3618	1.07994e-08	0.012462	0.00217951	0.788138	rs4245154	15	DRD2	0	intronic	2.602	6	5	14	1	0	1
11:113337058:A:C	rs61902787	11	113337058	C	A	0.3628	1.05487e-08	0.0124707	0.00217951	0.79142	rs4245154	15	DRD2	0	intronic	1.177	5	5	14	1	0	1
11:113344912:C:T	rs61902807	11	113344912	T	C	0.3618	1.33807e-08	0.0123756	0.00217832	0.795873	rs4245154	15	DRD2	0	intronic	19.05	4	2	13	1	0	0
11:113349374:A:C	rs7110440	11	113349374	C	A	0.3618	1.26027e-08	0.0123927	0.0021774	0.795873	rs4245154	15	DRD2	2960	intergenic	2.192	5	5	14	1	0	0
11:113349935:C:CA	rs35175482	11	113349935	C	CA	0.3618	NA	NA	NA	0.795873	rs4245154	15	DRD2	3521	intergenic	0.18	NA	5	14	1	0	0
11:113350620:C:G	rs35277073	11	113350620	C	G	0.3618	1.27027e-08	0.0123882	0.00217712	0.78237	rs4245154	15	DRD2	4206	intergenic	0.502	5	7	14	1	0	0
11:113355444:C:T	rs7121986	11	113355444	C	T	0.3618	1.46488e-08	0.0123314	0.00217647	0.795873	rs4245154	15	DRD2	9030	intergenic	1.062	5	5	14	1	0	0
11:113355736:A:G	rs6589377	11	113355736	A	G	0.3628	1.50207e-08	0.0123217	0.00217642	0.784989	rs4245154	15	DRD2	9322	intergenic	5.2	6	5	14	1	0	0
11:113356179:C:T	rs7929453	11	113356179	T	C	0.3618	1.51566e-08	0.012318	0.00217635	0.795873	rs4245154	15	DRD2	9765	intergenic	0.093	7	5	14	1	0	0
11:113357710:A:AATAT	rs138084129	11	113357710	A	AATAT	0.3628	NA	NA	NA	0.792055	rs4245154	15	DRD2	11296	intergenic	0.497	NA	5	15	0	0	0
11:113364647:G:T	rs4245150	11	113364647	T	G	0.3618	NA	NA	NA	0.795873	rs4245154	15	DRD2	18233	intergenic	1.675	6	5	15	0	0	1
11:113364691:C:T	rs17602038	11	113364691	T	C	0.3618	1.58947e-08	0.0122976	0.00217589	0.795873	rs4245154	15	DRD2	18277	intergenic	6.288	6	5	15	0	0	1
11:113364803:C:T	rs4938021	11	113364803	T	C	0.3618	1.49042e-08	0.0123215	0.00217587	0.795873	rs4245154	15	DRD2	18389	intergenic	0.724	5	5	15	0	0	1
11:113365084:C:T	rs4936275	11	113365084	T	C	0.3618	1.48965e-08	0.0123219	0.0021759	0.795873	rs4245154	15	DRD2	18670	intergenic	1.096	5	5	15	0	0	1
11:113365141:C:G	rs4936276	11	113365141	C	G	0.3618	1.48891e-08	0.0123221	0.00217591	0.795873	rs4245154	15	DRD2	18727	intergenic	0.69	5	5	15	0	0	1
11:113370758:A:G	rs61902811	11	113370758	G	A	0.3588	6.4194e-08	0.0118376	0.00218938	0.808776	rs4245154	15	DRD2	24344	intergenic	0.085	7	13	15	0	0	0
11:113372671:C:T	rs7934649	11	113372671	T	C	0.3588	5.6502e-08	0.011888	0.00218945	0.808776	rs4245154	15	DRD2	26257	intergenic	1.426	7	13	15	0	0	0
11:113374420:A:C	rs61902812	11	113374420	C	A	0.3588	5.74839e-08	0.0118846	0.00219007	0.808776	rs4245154	15	DRD2	28006	intergenic	0.1	5	13	15	0	0	0
11:113374567:G:T	rs6589379	11	113374567	T	G	0.3588	5.47249e-08	0.0119009	0.00218954	0.808776	rs4245154	15	DRD2	28153	intergenic	2.56	5	13	15	0	0	0
11:113374847:G:T	rs4938023	11	113374847	G	T	0.3588	5.78965e-08	0.0118788	0.00218953	0.808776	rs4245154	15	DRD2	28433	intergenic	2.699	5	7	15	0	0	0
11:113377488:A:C	rs7111031	11	113377488	A	C	0.3588	5.14573e-08	0.0119303	0.00219052	0.808776	rs4245154	15	DRD2	31074	intergenic	0.689	6	5	15	0	0	0
11:113378952:A:C	rs6589381	11	113378952	C	A	0.4145	1.16478e-08	0.0121652	0.00213239	0.996122	rs4245154	15	DRD2	32538	intergenic	0.718	5	5	15	0	0	0
11:113381832:C:T	rs7949802	11	113381832	C	T	0.4155	9.07782e-09	0.0122581	0.00213286	1	rs4245154	15	DRD2	35418	intergenic	0.51	7	5	15	0	0	0
11:113383394:A:G	rs4479021	11	113383394	G	A	0.4155	9.40668e-09	0.0122483	0.00213339	1	rs4245154	15	DRD2	36980	intergenic	2.408	5	5	15	0	0	0
11:113384111:A:G	rs7107293	11	113384111	G	A	0.4155	7.82486e-09	0.0123155	0.00213354	1	rs4245154	15	DRD2	37697	intergenic	10.88	5	5	15	0	0	0
11:113386043:A:C	rs4534613	11	113386043	A	C	0.4155	7.99627e-09	0.0123115	0.0021342	1	rs4245154	15	DRD2	39629	intergenic	8.681	5	7	15	0	0	0
11:113386347:G:T	rs35738585	11	113386347	T	G	0.4155	7.61623e-09	0.0123288	0.00213415	1	rs4245154	15	DRD2	39933	intergenic	3.557	6	5	15	0	0	0
11:113386391:C:T	rs34216353	11	113386391	C	T	0.4155	7.62354e-09	0.0123283	0.00213413	1	rs4245154	15	DRD2	39977	intergenic	1.11	7	5	15	0	0	0
11:113387341:T:TAAATCTCTTTGAGGGGGAAA	rs56138870	11	113387341	TAAATCTCTTTGAGGGGGAAA	T	0.4165	NA	NA	NA	0.996132	rs4245154	15	DRD2	40927	intergenic	2.242	NA	5	15	0	0	0
11:113388674:A:G	rs4245154	11	113388674	A	G	0.4155	7.17063e-09	0.012358	0.00213547	1	rs4245154	15	DRD2	42260	intergenic	6.006	7	5	15	0	0	0
11:113392994:C:T	rs2514218	11	113392994	C	T	0.3519	2.04605e-07	0.0115094	0.00221538	0.739628	rs4245154	15	DRD2	46580	intergenic	6.355	6	5	15	0	0	0
11:113431960:A:G	rs4936277	11	113431960	A	G	0.4225	2.22637e-07	0.0110866	0.00214048	0.937437	rs7933981	15	DRD2	85546	intergenic	4.981	5	5	15	0	1	0
11:113436072:A:G	rs7125588	11	113436072	A	G	0.4085	4.59075e-08	0.0116888	0.00213822	1	rs7933981	15	DRD2	89658	intergenic	1.64	7	5	15	0	1	0
11:113438068:A:G	rs7933981	11	113438068	G	A	0.4085	4.06265e-08	0.0117195	0.00213539	1	rs7933981	15	DRD2	91654	intergenic	17.19	6	5	14	0	1	0
11:113438092:A:C	rs61687445	11	113438092	C	A	0.4095	4.37924e-08	0.0116905	0.00213527	0.995952	rs7933981	15	DRD2	91678	intergenic	20.9	7	5	14	0	1	0
11:113442336:C:T	rs7101666	11	113442336	T	C	0.499	2.5529e-06	-0.00997009	0.00211952	0.692019	rs7933981	15	DRD2	95922	intergenic	5.364	4	5	15	0	1	0
11:113442865:A:G	rs7102458	11	113442865	A	G	0.496	1.54301e-05	-0.00916832	0.00212106	0.693032	rs7933981	15	DRD2	96451	intergenic	0.547	6	5	15	0	0	0
11:113443753:C:T	rs6589386	11	113443753	C	T	0.4085	7.59951e-08	0.0114463	0.00212895	1	rs7933981	15	DRD2	97339	intergenic	0.99	7	5	15	0	1	0
11:113444367:C:T	rs7126382	11	113444367	C	T	0.495	1.26999e-05	-0.00926561	0.00212257	0.691579	rs7933981	15	DRD2	97953	intergenic	1.446	6	5	15	0	1	0
11:113445494:C:T	rs7936719	11	113445494	T	C	0.498	3.57315e-06	-0.00983438	0.00212183	0.697205	rs7933981	15	DRD2	99080	intergenic	0.14	4	5	15	0	0	0
11:113447660:C:G	rs4936278	11	113447660	G	C	0.4095	9.48459e-08	0.0113814	0.00213277	0.987795	rs7933981	15	DRD2	101246	intergenic	0.096	5	5	15	0	1	0
11:113448762:A:C	rs7928017	11	113448762	C	A	0.4085	7.07112e-08	0.0114979	0.0021334	0.991859	rs7933981	15	DRD2	102348	intergenic	6.342	5	7	15	0	1	0
11:113451229:C:G	rs4319542	11	113451229	C	G	0.4254	6.91945e-08	0.0116057	0.00215185	0.925805	rs7933981	15	DRD2	104815	intergenic	2.752	7	5	15	0	1	1
12:109849297:A:G	rs6606711	12	109849297	A	G	0.3708	1.47348e-06	-0.010765	0.00223578	0.750613	rs3742021	16	MYO1H	0	intronic	3.642	1f	13	15	1	1	0
12:109849410:T:TTGGCATTAAGC	rs111955123	12	109849410	T	TTGGCATTAAGC	0.3698	NA	NA	NA	0.752683	rs3742021	16	MYO1H	0	intronic	0.569	NA	13	15	1	1	0
12:109849535:A:G	rs2196612	12	109849535	A	G	0.3698	1.05873e-06	-0.0109202	0.00223752	0.752683	rs3742021	16	MYO1H	0	intronic	6.494	NA	13	15	1	1	0
12:109849540:A:G	rs7316486	12	109849540	A	G	0.3678	9.3347e-07	-0.0109811	0.00223865	0.751567	rs3742021	16	MYO1H	0	intronic	1.797	5	13	15	1	1	0
12:109849552:C:CCT	rs5800859	12	109849552	C	CCT	0.3708	NA	NA	NA	0.74941	rs3742021	16	MYO1H	0	intronic	1.572	NA	13	15	1	1	0
12:109850788:A:G	rs12230492	12	109850788	A	G	0.3787	1.67662e-05	-0.011278	0.00262026	0.716141	rs3742021	16	MYO1H	0	intronic	0.235	6	14	15	1	1	0
12:109851488:C:G	rs11066522	12	109851488	C	G	0.3211	1.2606e-07	-0.012103	0.00229024	0.942687	rs3742021	16	MYO1H	0	intronic	1.282	6	14	15	1	1	0
12:109851899:C:T	rs11066523	12	109851899	C	T	0.3211	1.29322e-07	-0.0120835	0.00228858	0.942687	rs3742021	16	MYO1H	0	intronic	4.142	6	14	15	1	1	0
12:109852199:C:T	rs1812103	12	109852199	C	T	0.3211	1.24692e-07	-0.0120963	0.0022881	0.942687	rs3742021	16	MYO1H	0	intronic	0.565	NA	14	15	1	1	0
12:109852372:C:T	rs930356	12	109852372	T	C	0.3211	1.24648e-07	-0.0120943	0.00228771	0.942687	rs3742021	16	MYO1H	0	intronic	4.058	NA	14	15	1	1	0
12:109853306:A:G	rs4766598	12	109853306	A	G	0.2624	1.65682e-07	-0.0127906	0.00244359	0.705302	rs3742021	16	MYO1H	0	intronic	1.007	7	14	15	1	1	0
12:109853462:A:G	rs4766471	12	109853462	G	A	0.2624	1.74593e-07	-0.0127666	0.00244354	0.705302	rs3742021	16	MYO1H	0	intronic	6.091	6	7	15	1	1	0
12:109853602:C:G	rs4766472	12	109853602	C	G	0.2624	1.66317e-07	-0.0127886	0.00244354	0.705302	rs3742021	16	MYO1H	0	intronic	4.215	6	14	15	1	1	0
12:109854401:A:G	rs60945232	12	109854401	A	G	0.2624	1.81418e-07	-0.0127486	0.00244342	0.705302	rs3742021	16	MYO1H	0	intronic	0.944	7	14	15	1	1	0
12:109854476:C:G	rs11066526	12	109854476	G	C	0.3211	1.33972e-07	-0.0120619	0.00228729	0.942687	rs3742021	16	MYO1H	0	intronic	3.628	5	14	15	1	1	0
12:109855111:A:G	rs61934479	12	109855111	A	G	0.2624	1.69053e-07	-0.0127803	0.00244336	0.705302	rs3742021	16	MYO1H	0	intronic	7.903	7	14	15	1	1	0
12:109855201:C:T	rs68094047	12	109855201	C	T	0.2624	1.60789e-07	-0.0128013	0.00244306	0.705302	rs3742021	16	MYO1H	0	intronic	11.25	7	14	15	1	1	0
12:109855412:A:G	rs12581635	12	109855412	G	A	0.3211	1.20174e-07	-0.0121119	0.00228814	0.942687	rs3742021	16	MYO1H	0	intronic	0.176	7	14	15	1	1	0
12:109855429:A:G	rs12581637	12	109855429	G	A	0.2624	1.69393e-07	-0.0127826	0.00244398	0.705302	rs3742021	16	MYO1H	0	intronic	0.234	6	14	15	1	1	0
12:109855745:C:T	rs7978201	12	109855745	C	T	0.2634	1.79525e-07	-0.0127502	0.00244281	0.708543	rs3742021	16	MYO1H	0	intronic	5.736	6	14	15	1	1	0
12:109856585:A:G	rs12582256	12	109856585	G	A	0.2644	1.48192e-07	-0.0128327	0.00244204	0.704443	rs3742021	16	MYO1H	0	intronic	0.282	7	14	15	1	1	0
12:109857612:C:T	rs2217972	12	109857612	C	T	0.2644	1.25137e-07	-0.012904	0.00244119	0.704443	rs3742021	16	MYO1H	0	intronic	2.655	NA	14	15	1	1	0
12:109857666:C:G	rs2217971	12	109857666	G	C	0.2644	1.29353e-07	-0.0128887	0.0024411	0.704443	rs3742021	16	MYO1H	0	intronic	0.254	6	14	15	1	1	0
12:109857678:T:TAAA	rs138973013	12	109857678	TAAA	T	0.2873	NA	NA	NA	0.610082	rs3742021	16	MYO1H	0	intronic	0.646	NA	14	15	1	0	0
12:109859374:A:G	rs2075439	12	109859374	A	G	0.3221	9.3488e-08	-0.0121848	0.0022822	0.947161	rs3742021	16	MYO1H	0	intronic	0.703	NA	13	15	1	1	0
12:109859682:A:G	rs10774690	12	109859682	G	A	0.3221	9.58992e-08	-0.0121735	0.00228206	0.947161	rs3742021	16	MYO1H	0	intronic	4.657	3a	7	15	1	1	0
12:109859830:C:T	rs10774691	12	109859830	C	T	0.3221	9.0962e-08	-0.0121945	0.00228189	0.947161	rs3742021	16	MYO1H	0	intronic	1.162	7	13	15	1	1	0
12:109860644:C:T	rs9669684	12	109860644	C	T	0.3221	9.08648e-08	-0.0121925	0.00228144	0.947161	rs3742021	16	MYO1H	0	intronic	1.322	7	13	14	1	1	0
12:109861454:C:G	rs10850134	12	109861454	G	C	0.3221	7.88286e-08	-0.0122476	0.00228079	0.947161	rs3742021	16	MYO1H	0	intronic	0.956	1d	13	15	1	1	0
12:109862185:C:T	rs7953142	12	109862185	C	T	0.3221	7.19323e-08	-0.0122839	0.00228055	0.947161	rs3742021	16	MYO1H	0	intronic	0.79	7	13	15	1	1	0
12:109862324:G:T	rs10774692	12	109862324	G	T	0.3241	6.61353e-08	-0.0123168	0.00228026	0.956213	rs3742021	16	MYO1H	0	intronic	0.199	1f	13	15	1	1	0
12:109862335:A:G	rs7970482	12	109862335	G	A	0.3231	7.88069e-08	-0.0122673	0.00228443	0.960282	rs3742021	16	MYO1H	0	intronic	1.186	1d	13	15	1	1	0
12:109863721:T:TTC	rs67083809	12	109863721	TTC	T	0.3241	NA	NA	NA	0.956213	rs3742021	16	MYO1H	0	intronic	2.877	NA	5	15	1	1	0
12:109866528:A:C	rs10850135	12	109866528	C	A	0.3241	1.10811e-07	-0.0120992	0.00227937	0.956213	rs3742021	16	MYO1H	0	intronic	2.828	6	5	15	1	1	0
12:109866615:A:G	rs12424599	12	109866615	A	G	0.2624	1.50528e-07	-0.0128039	0.0024379	0.705302	rs3742021	16	MYO1H	0	intronic	7.899	7	5	15	1	1	0
12:109868040:A:G	rs10774695	12	109868040	G	A	0.3241	7.93321e-08	-0.0122218	0.00227646	0.956213	rs3742021	16	MYO1H	0	intronic	0.737	7	5	15	1	1	0
12:109868733:A:AAT	rs369858746	12	109868733	A	AAT	0.2634	NA	NA	NA	0.708543	rs3742021	16	MYO1H	0	intronic	1.002	NA	1	15	1	0	0
12:109868748:A:AT	rs61356178	12	109868748	A	AT	0.3241	NA	NA	NA	0.956213	rs3742021	16	MYO1H	0	intronic	1.371	NA	1	15	1	1	0
12:109869218:A:T	rs7958625	12	109869218	A	T	0.3241	7.68464e-08	-0.012237	0.00227686	0.956213	rs3742021	16	MYO1H	0	intronic	1.169	5	5	15	1	1	0
12:109870049:C:T	rs12832682	12	109870049	T	C	0.3241	8.25285e-08	-0.0122008	0.00227558	0.956213	rs3742021	16	MYO1H	0	intronic	3.206	6	5	15	1	0	0
12:109870100:C:T	rs12817055	12	109870100	C	T	0.2634	1.23477e-07	-0.0128528	0.00243038	0.708543	rs3742021	16	MYO1H	0	intronic	0.302	7	5	15	1	1	0
12:109870291:A:G	rs11611370	12	109870291	G	A	0.3241	7.20828e-08	-0.0122629	0.0022768	0.956213	rs3742021	16	MYO1H	0	intronic	3.794	1f	5	15	1	1	0
12:109872039:C:T	rs2164744	12	109872039	T	C	0.3966	2.59355e-06	-0.0103185	0.00219509	0.689185	rs3742021	16	MYO1H	0	intronic	0.529	NA	5	5	1	1	0
12:109872191:C:T	rs7972069	12	109872191	C	T	0.3966	2.14645e-06	-0.0104053	0.00219558	0.689185	rs3742021	16	MYO1H	0	intronic	0.247	5	5	5	1	1	0
12:109873145:T:TCAGTTCTC	rs11282820	12	109873145	T	TCAGTTCTC	0.3966	NA	NA	NA	0.689185	rs3742021	16	MYO1H	0	intronic	1.381	NA	5	5	1	1	0
12:109874621:C:T	rs2075431	12	109874621	C	T	0.3976	2.20427e-06	-0.0103959	0.0021961	0.687769	rs3742021	16	MYO1H	0	intronic	2.097	NA	5	5	1	1	0
12:109875163:C:T	rs2164743	12	109875163	C	T	0.3966	2.45907e-06	-0.0103469	0.00219605	0.689185	rs3742021	16	MYO1H	0	intronic	0.661	NA	5	5	1	1	0
12:109875753:C:T	rs10774696	12	109875753	C	T	0.3966	2.47507e-06	-0.0103481	0.00219694	0.689185	rs3742021	16	MYO1H	0	intronic	0.525	7	5	5	1	1	0
12:109875934:A:C	rs10850139	12	109875934	A	C	0.3966	2.90835e-06	-0.0102739	0.00219655	0.689185	rs3742021	16	MYO1H	0	intronic	4.726	7	5	5	1	1	0
12:109875981:A:G	rs10774697	12	109875981	A	G	0.3966	2.91393e-06	-0.010273	0.00219655	0.689185	rs3742021	16	MYO1H	0	intronic	5.839	6	5	5	1	1	0
12:109877825:A:G	rs7956194	12	109877825	G	A	0.3956	3.06029e-06	-0.0102469	0.00219571	0.692066	rs3742021	16	MYO1H	0	intronic	0.279	6	5	5	1	1	0
12:109878115:A:G	rs7973253	12	109878115	A	G	0.3956	2.30246e-06	-0.0103717	0.00219508	0.692066	rs3742021	16	MYO1H	0	intronic	0.357	6	5	5	1	1	0
12:109879292:C:T	rs11608355	12	109879292	T	C	0.3241	4.67241e-08	-0.0124502	0.0022788	0.956213	rs3742021	16	MYO1H	0	intronic	0.179	1f	4	5	1	1	0
12:109879689:T:TAA	rs35111481	12	109879689	TAA	T	0.3241	NA	NA	NA	0.956213	rs3742021	16	MYO1H	0	intronic	1.495	NA	4	5	1	1	0
12:109880279:A:C	rs7132057	12	109880279	A	C	0.3241	5.17796e-08	-0.0124076	0.00227864	0.956213	rs3742021	16	MYO1H	0	intronic	2.332	6	4	5	1	1	0
12:109880523:A:G	rs11066591	12	109880523	G	A	0.3241	5.34626e-08	-0.0123962	0.00227891	0.956213	rs3742021	16	MYO1H	0	intronic	3.378	1f	4	5	1	1	0
12:109880943:G:GTA	rs202060415	12	109880943	G	GTA	0.2783	NA	NA	NA	0.761216	rs3742021	16	MYO1H	0	intronic	1.754	NA	4	5	1	1	0
12:109880996:C:T	rs117958161	12	109880996	C	T	0.3241	1.18424e-07	-0.0123952	0.00234047	0.956213	rs3742021	16	MYO1H	0	intronic	3.128	7	4	5	1	1	0
12:109881018:C:T	rs138934745	12	109881018	C	T	0.3141	1.71316e-08	-0.0130253	0.00230991	0.918756	rs3742021	16	MYO1H	0	intronic	3.792	7	4	5	1	1	0
12:109881127:G:GTGTA	rs10545295	12	109881127	GTGTA	G	0.3241	NA	NA	NA	0.947387	rs3742021	16	MYO1H	0	intronic	0.419	NA	4	5	1	0	0
12:109881198:C:T	rs34585238	12	109881198	C	T	0.325	NA	NA	NA	0.951938	rs3742021	16	MYO1H	0	intronic	0.39	4	4	5	1	1	0
12:109881809:C:T	rs35393419	12	109881809	C	T	0.2624	1.29287e-07	-0.012855	0.00243468	0.705302	rs3742021	16	MYO1H	0	intronic	1.831	4	2	5	1	1	0
12:109883117:C:T	rs3742021	12	109883117	T	C	0.3141	7.43186e-09	-0.0133533	0.00230986	1	rs3742021	16	MYO1H	0	intronic	4.654	NA	4	5	1	1	0
12:109883169:T:TTTCC	rs145715268	12	109883169	TTTCC	T	0.2624	NA	NA	NA	0.705302	rs3742021	16	MYO1H	0	intronic	1.859	NA	4	5	1	0	0
12:109883254:C:T	rs3742020	12	109883254	T	C	0.3241	5.57178e-08	-0.0123765	0.00227839	0.956213	rs3742021	16	MYO1H:RP11-256L11.3	00:00:00	ncRNA_exonic	6.466	NA	4	5	1	1	0
12:109883577:C:T	rs7969719	12	109883577	C	T	0.3231	5.37473e-08	-0.012402	0.00228039	0.951404	rs3742021	16	MYO1H:RP11-256L11.3	00:00:00	ncRNA_intronic	1.192	1f	2	5	1	1	0
12:109884128:G:GA	rs35541387	12	109884128	G	GA	0.3221	NA	NA	NA	0.94687	rs3742021	16	MYO1H:RP11-256L11.3	00:00:00	ncRNA_intronic	1.464	NA	4	5	1	1	0
12:109884367:C:G	rs7959663	12	109884367	G	C	0.2515	1.16336e-07	-0.0129372	0.00244132	0.661163	rs3742021	16	MYO1H:RP11-256L11.3	00:00:00	ncRNA_intronic	0.255	6	4	5	1	1	0
12:109982862:C:CCTCA	rs75057287	12	109982862	CCTCA	C	0.3767	NA	NA	NA	0.633319	rs3742021	16	UBE3B	8354	intergenic	1.397	NA	2	7	1	1	1
12:110027795:A:G	rs11067376	12	110027795	A	G	0.3817	5.608e-06	-0.0100078	0.00220402	0.616663	rs3742021	16	MVK	0	intronic	1.141	1f	2	5	1	1	0
14:71757418:C:CT	rs111783188	14	71757418	C	CT	0.2724	NA	NA	NA	0.796275	rs3784060	17	RP1-261D10.2	2023	intergenic	1.268	NA	5	15	0	0	0
14:71759941:G:T	rs11620849	14	71759941	G	T	0.2763	2.71382e-07	0.0123313	0.00239797	0.837987	rs3784060	17	RP1-261D10.2	0	ncRNA_intronic	0.038	7	5	15	0	0	0
14:71771301:A:AC	rs34152645	14	71771301	A	AC	0.3449	NA	NA	NA	0.606398	rs3784060	17	RP1-261D10.2	0	ncRNA_intronic	1.508	NA	5	15	0	0	0
14:71775793:C:T	rs718854	14	71775793	T	C	0.2763	2.20563e-07	0.0123732	0.00238808	0.837987	rs3784060	17	RP1-261D10.2	0	ncRNA_intronic	3.275	NA	4	15	0	0	0
14:71800967:G:GA	rs5809519	14	71800967	G	GA	0.2793	NA	NA	NA	0.832829	rs3784060	17	SIPA1L1	0	intronic	0.631	NA	4	15	1	0	0
14:71812414:A:G	rs8015579	14	71812414	A	G	0.2753	1.99609e-07	0.0124104	0.00238671	0.833284	rs3784060	17	SIPA1L1	0	intronic	0.722	7	5	15	1	0	0
14:71824530:C:T	rs41228	14	71824530	C	T	0.2744	2.35304e-07	0.0123422	0.00238766	0.839108	rs3784060	17	SIPA1L1	0	intronic	0.057	NA	5	5	1	0	0
14:71837479:A:C	rs41220	14	71837479	C	A	0.2992	4.81094e-08	0.0127569	0.00233717	0.938519	rs3784060	17	SIPA1L1	0	intronic	1.944	NA	5	15	1	0	0
14:71851912:C:T	rs41216	14	71851912	T	C	0.3091	1.58942e-07	0.0119409	0.00227792	0.714322	rs3784060	17	SIPA1L1	0	intronic	2.61	NA	4	15	1	0	0
14:71864449:C:T	rs8019634	14	71864449	T	C	0.2773	2.52707e-07	0.0123058	0.00238679	0.84164	rs3784060	17	SIPA1L1	0	intronic	8.163	3a	5	15	1	0	0
14:71874418:C:T	rs2041331	14	71874418	C	T	0.3101	5.68529e-07	0.0115694	0.00231309	0.907343	rs3784060	17	SIPA1L1	0	intronic	0.324	NA	5	15	1	0	0
14:71913870:A:T	rs40621	14	71913870	A	T	0.2744	2.31447e-07	0.0123507	0.00238789	0.855936	rs3784060	17	SIPA1L1	0	intronic	13.6	5	5	15	1	0	0
14:71914424:G:T	rs36534	14	71914424	G	T	0.2744	2.25091e-07	0.0123627	0.00238781	0.855936	rs3784060	17	SIPA1L1	0	intronic	0.932	NA	5	15	1	0	0
14:71921013:A:G	rs36533	14	71921013	G	A	0.2744	2.49031e-07	0.0123207	0.00238842	0.855936	rs3784060	17	SIPA1L1	0	intronic	6.496	NA	5	15	1	0	0
14:71925329:C:T	rs36531	14	71925329	T	C	0.2793	9.14755e-08	0.0127102	0.00237885	0.866885	rs3784060	17	SIPA1L1	0	intronic	1.196	NA	5	15	1	0	0
14:71976461:C:CA	rs200495533	14	71976461	C	CA	0.2505	NA	NA	NA	0.741493	rs3784060	17	SIPA1L1	0	intronic	0.633	NA	5	15	1	0	0
14:71982850:A:G	rs7149924	14	71982850	A	G	0.34	1.78071e-06	0.0107982	0.00226049	0.848154	rs3784060	17	SIPA1L1	0	intronic	1.19	7	4	5	1	0	0
14:72009084:C:CCTGTTG	rs142934736	14	72009084	C	CCTGTTG	0.2763	NA	NA	NA	0.871804	rs3784060	17	SIPA1L1	0	intronic	0.406	NA	5	15	1	0	0
14:72048233:A:G	rs35169957	14	72048233	G	A	0.2445	4.74604e-05	0.0102108	0.00251012	0.740221	rs3784060	17	SIPA1L1	0	intronic	0.808	6	5	15	1	0	0
14:72064096:A:G	rs10147863	14	72064096	G	A	0.2734	1.00706e-05	0.0107361	0.00243134	0.816085	rs3784060	17	SIPA1L1	0	intronic	1.219	5	4	5	1	0	0
14:72087038:A:G	rs61989427	14	72087038	G	A	0.2455	5.86918e-05	0.0100853	0.00250998	0.74334	rs3784060	17	SIPA1L1	0	intronic	1.323	6	4	5	1	0	0
14:72101765:C:T	rs9972151	14	72101765	C	T	0.2793	8.94147e-08	0.0127342	0.0023815	0.883451	rs3784060	17	SIPA1L1	0	intronic	2.174	6	4	5	1	0	0
14:72103813:A:AT	rs111864429	14	72103813	A	AT	0.2883	NA	NA	NA	0.823644	rs3784060	17	SIPA1L1	0	intronic	1.912	NA	4	15	1	0	0
14:72103813:A:T	rs536326733	14	72103813	A	T	0.08449	NA	NA	NA	0.823644	rs3784060	17	SIPA1L1	0	NA	3.542	NA	4	15	1	0	0
14:72108372:A:G	rs11846689	14	72108372	G	A	0.2455	6.80895e-05	0.0100375	0.00252014	0.74334	rs3784060	17	SIPA1L1	0	intronic	0.237	6	5	15	1	0	0
14:72114138:G:T	rs3784060	14	72114138	T	G	0.3072	1.73203e-08	0.0131491	0.00233265	1	rs3784060	17	SIPA1L1	0	intronic	0.452	NA	1	5	1	0	0
14:72114614:A:AT	rs11397500	14	72114614	A	AT	0.3072	NA	NA	NA	1	rs3784060	17	SIPA1L1	0	intronic	2.506	NA	5	5	1	0	0
14:72119344:C:CT	rs59093389	14	72119344	C	CT	0.2853	NA	NA	NA	0.898282	rs3784060	17	SIPA1L1	0	intronic	0.118	NA	4	5	1	0	0
14:72148047:A:G	rs17096112	14	72148047	G	A	0.2455	4.92301e-05	0.010188	0.0025098	0.74334	rs3784060	17	SIPA1L1	0	intronic	0.764	3a	2	5	1	0	0
14:72162901:A:G	rs4140798	14	72162901	A	G	0.2793	2.69587e-06	0.0113608	0.00242089	0.830217	rs3784060	17	SIPA1L1	0	intronic	3.887	NA	4	5	1	0	0
18:63650084:G:T	rs2587419	18	63650084	T	G	0.2028	7.36117e-08	-0.0144999	0.00269402	0.917543	rs2216270	18	RP11-389J22.3	61905	intergenic	0.83	7	9	15	0	0	0
18:63651697:A:G	rs2587420	18	63651697	A	G	0.2028	7.5096e-08	-0.0144957	0.00269505	0.917543	rs2216270	18	RP11-389J22.3	63518	intergenic	0.157	7	14	15	0	0	0
18:63656060:C:T	rs2216270	18	63656060	T	C	0.2008	1.2534e-08	-0.0153952	0.00270451	1	rs2216270	18	RP11-389J22.3	67881	intergenic	1.097	6	7	15	0	0	0
18:63656363:A:C	rs2015321	18	63656363	C	A	0.1998	3.40881e-08	-0.0149614	0.00271082	0.994025	rs2216270	18	RP11-389J22.3	68184	intergenic	15.57	3a	7	15	0	0	0
18:63666356:C:T	rs2041939	18	63666356	T	C	0.2008	1.86667e-08	-0.01517	0.00269734	1	rs2216270	18	PRPF19P1	69629	intergenic	1.257	7	9	15	0	0	0
18:63666460:A:G	rs2041940	18	63666460	G	A	0.2008	1.88351e-08	-0.0151651	0.00269722	1	rs2216270	18	PRPF19P1	69525	intergenic	3.216	6	9	15	0	0	0
18:63668364:C:G	rs2541879	18	63668364	G	C	0.1998	1.90979e-08	-0.0151021	0.00268715	0.994025	rs2216270	18	PRPF19P1	67621	intergenic	0.542	6	9	15	0	0	0
