# Supplementary material for: Genetic underpinnings of sociability in the general population
Source: Neuropsychopharmacology. 2021 May 30;46(9):1627–34. doi: 10.1038/s41386-021-01044-z (PMC8280100; doi:10.1038/s41386-021-01044-z)
Supplement: Supplementary file 3 — Supplementary Table 8 [file 41386_2021_1044_MOESM3_ESM.xlsx]

## Sheet: Detailed gene mapping results
ensg	symbol	chr	start	end	strand	type	entrezID	HUGO	pLI	ncRVIS	posMapSNPs	posMapMaxCADD	eqtlMapSNPs	eqtlMapminP	eqtlMapminQ	eqtlMapts	eqtlDirection	ciMap	ciMapts	minGwasP	IndSigSNPs	GenomicLocus
ENSG00000179915	NRXN1	2	50145643	51259674	-1	protein_coding	9378	NRXN1	0.999949	-0.420818	37	18.33	0	NA	NA	NA	NA	No	NA	2.50885e-07	rs10180695	1
ENSG00000121989	ACVR2A	2	148602086	148688393	1	protein_coding	92	ACVR2A	0.993932	-1.04629	25	20.4	14	4.52426e-05	0.00153077	GTEx/v8/Brain_Cerebellar_Hemisphere:GTEx/v8/Brain_Cortex	+	No	NA	4.74211e-08	rs202220108	2
ENSG00000115947	ORC4	2	148687968	148779147	-1	protein_coding	5000	ORC4	2.29195e-06	-0.920871	30	14.85	108	7.02653e-07	0.00108159	CMC_SVA_cis:GTEx/v8/Brain_Cerebellar_Hemisphere:GTEx/v8/Brain_Cortex:GTEx/v8/Brain_Frontal_Cortex_BA9	-	No	NA	4.74211e-08	rs202220108	2
ENSG00000204406	MBD5	2	148778580	149275805	1	protein_coding	55777	MBD5	0.999852	-0.905737	71	14.85	0	NA	NA	NA	NA	No	NA	3.24245e-08	rs202220108	2
ENSG00000114480	GBE1	3	81538850	81811312	-1	protein_coding	2632	GBE1	1.17857e-13	0.0146101	104	23.9	17	0.000214782	0.0162795	PsychENCODE_eQTLs:CMC_SVA_cis	-	No	NA	7.71171e-09	rs3772912;rs4266214	4
ENSG00000016082	ISL1	5	50678921	50690564	1	protein_coding	3670	ISL1	0.606136	-1.06466	24	14.72	0	NA	NA	NA	NA	No	NA	1.04729e-09	rs10053849;rs7349819	5
ENSG00000145743	FBXL17	5	107194736	107717799	-1	protein_coding	64839	FBXL17	0.9779	0.933602	6	8.044	0	NA	NA	NA	NA	No	NA	6.72195e-06	rs4075651	6
ENSG00000112893	MAN2A1	5	109025067	109205326	1	protein_coding	4124	MAN2A1	0.0186444	NA	0	0	0	NA	NA	NA	NA	Yes	Adult_Cortex	6.72195e-06	rs4075651	6
ENSG00000224531	SMIM13	6	11094266	11138964	1	protein_coding	221710	SMIM13	NA	-0.964227	0	0	0	NA	NA	NA	NA	Yes	Adult_Cortex	1.15105e-06	rs9349054	7
ENSG00000111863	ADTRP	6	11712287	11807279	-1	protein_coding	84830	ADTRP	0.000702618	0.431384	0	0	0	NA	NA	NA	NA	Yes	Adult_Cortex:Fetal_Cortex	1.15105e-06	rs9349054	7
ENSG00000095951	HIVEP1	6	12008995	12165232	1	protein_coding	3096	HIVEP1	0.999987	NA	15	13	2	2.0586e-05	0.0335435	PsychENCODE_eQTLs:GTEx/v8/Brain_Putamen_basal_ganglia	+	Yes	Adult_Cortex:Fetal_Cortex	2.69645e-09	rs9349054;rs7749829;rs10456089	7
ENSG00000078401	EDN1	6	12290596	12297427	1	protein_coding	1906	EDN1	0.0810201	-0.88833	0	0	0	NA	NA	NA	NA	Yes	Adult_Cortex:Fetal_Cortex	1.15105e-06	rs9349054	7
ENSG00000112137	PHACTR1	6	12717893	13288645	1	protein_coding	221692	PHACTR1	0.664117	NA	0	0	0	NA	NA	NA	NA	Yes	Fetal_Cortex	1.15105e-06	rs9349054	7
ENSG00000112238	PRDM13	6	100054606	100063454	1	protein_coding	59336	PRDM13	NA	-0.647442	0	0	0	NA	NA	NA	NA	Yes	Fetal_Cortex:Dorsolateral_Prefrontal_Cortex	1.26814e-08	rs4839780	8
ENSG00000112246	SIM1	6	100832891	100912805	-1	protein_coding	6492	SIM1	0.996936	0.572327	44	20.4	0	NA	NA	NA	NA	No	NA	1.26814e-08	rs34979551;rs4839780	8
ENSG00000112249	ASCC3	6	100956070	101329248	-1	protein_coding	10973	ASCC3	1.42788e-10	0.106686	39	18.97	65	2.88905e-12	8.27699e-10	PsychENCODE_eQTLs:CMC_SVA_cis:GTEx/v8/Brain_Cerebellum	-	No	NA	1.26814e-08	rs4839780;rs12193789	8
ENSG00000164418	GRIK2	6	101846664	102517958	1	protein_coding	2898	GRIK2	0.994568	-0.622432	0	0	2	0.000573433	0.036974	PsychENCODE_eQTLs	+	No	NA	1.45225e-07	rs4839780	8
ENSG00000001626	CFTR	7	117105838	117356025	1	protein_coding	1080	CFTR	2.96391e-36	-0.23471	0	0	0	NA	NA	NA	NA	Yes	Promoter_anchored_loops	1.57322e-09	rs6976111:rs61702433:rs6976111;rs61702433	9
ENSG00000077063	CTTNBP2	7	117350705	117514193	-1	protein_coding	83992	CTTNBP2	2.59916e-06	-0.293653	12	16.03	15	2.82474e-05	0.00276572	PsychENCODE_eQTLs	+	No	NA	4.42257e-10	rs6976111	9
ENSG00000128534	NAA38	7	117824086	117832878	1	protein_coding	51691	NAA38	0.00827246	0.525164	0	0	0	NA	NA	NA	NA	Yes	Fetal_Cortex	2.4079e-09	rs6976111:rs6976111;rs61702433:rs61702433	9
ENSG00000106013	ANKRD7	7	117854727	117882785	1	protein_coding	56311	ANKRD7	0.00752457	-0.162801	0	0	0	NA	NA	NA	NA	Yes	Fetal_Cortex	2.4079e-09	rs6976111	9
ENSG00000107105	ELAVL2	9	23690102	23826335	-1	protein_coding	1993	ELAVL2	0.972928	-0.832763	29	19.76	0	NA	NA	NA	NA	No	NA	4.55032e-10	rs10811965;rs10811963;rs3793577	10
ENSG00000127081	ZNF484	9	95607874	95640304	-1	protein_coding	83744	ZNF484	4.8836e-09	0.251834	0	0	0	NA	NA	NA	NA	Yes	Promoter_anchored_loops	NA	rs10761244	11
ENSG00000131669	NINJ1	9	95883771	95896570	-1	protein_coding	4814	NINJ1	0.0612939	0.727531	0	0	0	NA	NA	NA	NA	Yes	Promoter_anchored_loops	9.69578e-08	rs10761244	11
ENSG00000197724	PHF2	9	96338689	96441869	1	protein_coding	5253	PHF2	0.994132	0.745198	72	11.57	0	NA	NA	NA	NA	No	NA	8.20604e-09	rs10761244	11
ENSG00000148110	HIATL1	9	97136833	97223324	1	protein_coding	84641	HIATL1	0.0239502	-0.606655	0	0	0	NA	NA	NA	NA	Yes	Promoter_anchored_loops	8.20604e-09	rs10761244	11
ENSG00000260970	RP11-295D22.1	9	122257653	122286403	1	protein_coding	NA	NA	NA	NA	0	0	5	0.00010049	0.00845838	PsychENCODE_eQTLs	+	No	NA	6.27837e-08	rs71507562	12
ENSG00000197702	PARVA	11	12398732	12552348	1	protein_coding	55742	PARVA	0.343764	0.207651	0	0	1	5.50226e-05	0.00498821	PsychENCODE_eQTLs	-	No	NA	1.18203e-07	rs12295636	13
ENSG00000133794	ARNTL	11	13298199	13408813	1	protein_coding	406	ARNTL	0.987643	NA	37	20.4	0	NA	NA	NA	NA	No	NA	2.37164e-13	rs34588274;rs4757145;rs12295636	13
ENSG00000152266	PTH	11	13513602	13517728	-1	protein_coding	5741	PTH	0.270149	-0.172241	0	0	5	0.000340114	0.0240021	PsychENCODE_eQTLs	+	No	NA	1.23829e-08	rs12295636	13
ENSG00000197601	FAR1	11	13690217	13753893	1	protein_coding	84188	FAR1	0.879567	-1.9763	0	0	0	NA	NA	NA	NA	Yes	Adult_Cortex	2.04301e-13	rs34588274:rs12295636	13
ENSG00000181273	OR5AK2	11	56756347	56757342	1	protein_coding	390181	OR5AK2	2.87905e-07	-0.138667	0	0	76	1.22624e-06	0.00424564	BRAINEAC/TCTX	NA	No	NA	4.0171e-10	rs527528	14
ENSG00000134817	APLNR	11	57001051	57004709	-1	protein_coding	187	APLNR	0.43246	0.741685	0	0	0	NA	NA	NA	NA	Yes	Fetal_Cortex	1.03593e-09	rs527528	14
ENSG00000149115	TNKS1BP1	11	57067112	57092426	-1	protein_coding	85456	TNKS1BP1	0.0297109	-0.277863	0	0	0	NA	NA	NA	NA	Yes	Adult_Cortex:Fetal_Cortex	4.0171e-10	rs527528	14
ENSG00000149136	SSRP1	11	57093459	57103351	-1	protein_coding	6749	SSRP1	0.999693	-0.546304	0	0	0	NA	NA	NA	NA	Yes	Promoter_anchored_loops	1.46945e-09	rs527528	14
ENSG00000109991	P2RX3	11	57105848	57138073	1	protein_coding	5024	P2RX3	0.0114976	-0.175016	0	0	0	NA	NA	NA	NA	Yes	Promoter_anchored_loops	1.46945e-09	rs527528	14
ENSG00000149150	SLC43A1	11	57252007	57283259	-1	protein_coding	8501	SLC43A1	7.85327e-05	-0.136928	0	0	8	2.69925e-05	2.48319e-08	GTEx/v8/Brain_Cerebellum:GTEx/v8/Brain_Frontal_Cortex_BA9	+	No	NA	2.02918e-09	rs527528;rs35241049	14
ENSG00000134809	TIMM10	11	57295936	57298276	-1	protein_coding	26519	TIMM10	0.00949476	0.000100078	0	0	114	3.36197e-09	6.92934e-20	PsychENCODE_eQTLs:GTEx/v8/Brain_Caudate_basal_ganglia:GTEx/v8/Brain_Frontal_Cortex_BA9:GTEx/v8/Brain_Hippocampus:GTEx/v8/Brain_Hypothalamus:GTEx/v8/Brain_Nucleus_accumbens_basal_ganglia:GTEx/v8/Brain_Putamen_basal_ganglia:GTEx/v8/Brain_Substantia_nigra	+	Yes	Adult_Cortex:Fetal_Cortex	4.0171e-10	rs527528;rs35241049	14
ENSG00000214872	SMTNL1	11	57308979	57318108	1	protein_coding	219537	SMTNL1	6.40315e-06	NA	0	0	33	1.00268e-05	2.27689e-23	GTEx/v8/Brain_Caudate_basal_ganglia:GTEx/v8/Brain_Cerebellar_Hemisphere:GTEx/v8/Brain_Cerebellum:GTEx/v8/Brain_Hippocampus	-	Yes	Promoter_anchored_loops	1.46945e-09	rs35241049;rs527528	14
ENSG00000149131	SERPING1	11	57364860	57382326	1	protein_coding	710	SERPING1	0.972837	-0.519499	0	0	0	NA	NA	NA	NA	Yes	Adult_Cortex:Fetal_Cortex	4.0171e-10	rs527528	14
ENSG00000166793	YPEL4	11	57412560	57417417	-1	protein_coding	219539	YPEL4	0.805555	-2.01157	8	8.553	0	NA	NA	NA	NA	No	NA	1.28452e-08	rs527528	14
ENSG00000172409	CLP1	11	57416465	57429340	1	protein_coding	10978	CLP1	0.937605	-0.832602	11	21.8	0	NA	NA	NA	NA	No	NA	4.0171e-10	rs527528	14
ENSG00000156599	ZDHHC5	11	57435219	57468659	1	protein_coding	25921	ZDHHC5	0.999924	-0.831025	18	21.8	0	NA	NA	NA	NA	Yes	Promoter_anchored_loops:Adult_Cortex:Fetal_Cortex	4.0171e-10	rs527528	14
ENSG00000156603	MED19	11	57471186	57479693	-1	protein_coding	219541	MED19	0.68379	-0.1517	16	11.04	83	5.43957e-06	5.14911e-07	GTEx/v8/Brain_Cerebellar_Hemisphere:GTEx/v8/Brain_Cerebellum	+	Yes	Adult_Cortex:Fetal_Cortex	4.0171e-10	rs527528	14
ENSG00000213593	TMX2	11	57480072	57508445	1	protein_coding	51075	TMX2	0.429914	0.120517	22	11.04	3	0.000397836	0.0273629	PsychENCODE_eQTLs	+	Yes	Adult_Cortex:Fetal_Cortex	4.0171e-10	rs527528	14
ENSG00000254462	TMX2-CTNND1	11	57480077	57559058	1	protein_coding	100528016	TMX2-CTNND1	NA	NA	39	18.45	0	NA	NA	NA	NA	Yes	Adult_Cortex:Fetal_Cortex	4.0171e-10	rs527528	14
ENSG00000211450	C11orf31	11	57508825	57510986	1	protein_coding	280636	C11orf31	0.000781712	-0.641634	5	9.805	0	NA	NA	NA	NA	Yes	Adult_Cortex:Fetal_Cortex	1.03593e-09	rs527528	14
ENSG00000254732	RP11-691N7.6	11	57509635	57560715	1	protein_coding	NA	NA	NA	NA	22	18.45	0	NA	NA	NA	NA	Yes	Promoter_anchored_loops:Adult_Cortex:Fetal_Cortex	4.0171e-10	rs527528	14
ENSG00000233436	BTBD18	11	57510986	57519253	-1	protein_coding	643376	BTBD18	NA	-0.504689	11	9.805	0	NA	NA	NA	NA	Yes	Promoter_anchored_loops	4.0171e-10	rs527528	14
ENSG00000198561	CTNND1	11	57520715	57587018	1	protein_coding	1500	CTNND1	0.995313	-1.42886	21	18.45	0	NA	NA	NA	NA	Yes	Promoter_anchored_loops:Adult_Cortex:Fetal_Cortex	4.0171e-10	rs527528	14
ENSG00000197786	OR5B17	11	58125597	58126542	-1	protein_coding	219965	OR5B17	0.0772363	0.11037	0	0	1	0.000744528	0.0409893	BRAINEAC/TCTX	NA	No	NA	NA	rs527528	14
ENSG00000110031	LPXN	11	58294344	58345693	-1	protein_coding	9404	LPXN	0.0172004	-0.501834	0	0	0	NA	NA	NA	NA	Yes	Promoter_anchored_loops:Adult_Cortex:Fetal_Cortex	4.0171e-10	rs527528	14
ENSG00000186660	ZFP91	11	58346584	58388515	1	protein_coding	80829	ZFP91	0.983773	-0.545159	0	0	0	NA	NA	NA	NA	Yes	Promoter_anchored_loops:Adult_Cortex:Fetal_Cortex	4.0171e-10	rs527528	14
ENSG00000255073	ZFP91-CNTF	11	58346645	58392112	1	protein_coding	386607	ZFP91-CNTF	NA	NA	0	0	0	NA	NA	NA	NA	Yes	Promoter_anchored_loops:Adult_Cortex:Fetal_Cortex	4.0171e-10	rs527528	14
ENSG00000242689	CNTF	11	58390146	58393198	1	protein_coding	1270	CNTF	0.000349252	-0.109965	0	0	48	1.59609e-05	0.0192174	GTEx/v8/Brain_Cortex	+	Yes	Adult_Cortex	4.0171e-10	rs527528	14
ENSG00000156689	GLYATL2	11	58601542	58671688	-1	protein_coding	219970	GLYATL2	9.09625e-11	0.975784	0	0	0	NA	NA	NA	NA	Yes	Fetal_Cortex	1.79876e-09	rs527528	14
ENSG00000166840	GLYATL1	11	58672871	58811000	1	protein_coding	92292	GLYATL1	6.26859e-05	0.548812	0	0	0	NA	NA	NA	NA	Yes	Fetal_Cortex	1.79876e-09	rs527528	14
ENSG00000224130	AP001652.1	11	58672897	58676071	1	protein_coding	NA	NA	NA	NA	0	0	0	NA	NA	NA	NA	Yes	Fetal_Cortex	1.79876e-09	rs527528	14
ENSG00000166801	FAM111A	11	58910221	58922512	1	protein_coding	63901	FAM111A	3.22457e-09	-0.985217	0	0	0	NA	NA	NA	NA	Yes	Adult_Cortex:Fetal_Cortex	1.03593e-09	rs527528	14
ENSG00000110042	DTX4	11	58938903	58976060	1	protein_coding	23220	DTX4	0.594144	-1.15628	0	0	0	NA	NA	NA	NA	Yes	Adult_Cortex:Fetal_Cortex	4.0171e-10	rs527528	14
ENSG00000166889	PATL1	11	59404189	59436453	-1	protein_coding	219988	PATL1	0.991974	-0.367218	0	0	0	NA	NA	NA	NA	Yes	Adult_Cortex:Fetal_Cortex	4.0171e-10	rs527528	14
ENSG00000272790	AP002884.3	11	112041253	112071394	1	protein_coding	NA	NA	NA	NA	0	0	0	NA	NA	NA	NA	Yes	Fetal_Cortex	6.91945e-08	rs7933981	15
ENSG00000197580	BCO2	11	112046190	112095422	1	protein_coding	83875	BCO2	1.83158e-13	-0.120152	0	0	0	NA	NA	NA	NA	Yes	Fetal_Cortex	6.91945e-08	rs7933981	15
ENSG00000188771	PLET1	11	112118876	112131583	-1	protein_coding	349633	PLET1	NA	NA	0	0	0	NA	NA	NA	NA	Yes	Fetal_Cortex	1.05487e-08	rs4245154	15
ENSG00000268472	AP002884.2	11	112130988	112132117	1	protein_coding	100132686	LOC100132686	NA	NA	0	0	0	NA	NA	NA	NA	Yes	Fetal_Cortex	1.05487e-08	rs4245154	15
ENSG00000149292	TTC12	11	113185251	113254266	1	protein_coding	54970	TTC12	1.44727e-07	-0.271528	0	0	1	0.000160492	0.0126838	PsychENCODE_eQTLs	+	No	NA	1.1318e-08	rs4245154	15
ENSG00000149295	DRD2	11	113280318	113346413	-1	protein_coding	1813	DRD2	0.733264	NA	21	19.05	7	1.94668e-06	0.00562986	GTEx/v8/Brain_Cerebellar_Hemisphere	+	Yes	Promoter_anchored_loops	8.77907e-09	rs4245154;rs7933981	15
ENSG00000166682	TMPRSS5	11	113558272	113577095	-1	protein_coding	80975	TMPRSS5	2.57786e-08	0.183794	0	0	3	2.12866e-05	7.16728e-27	PsychENCODE_eQTLs:GTEx/v8/Brain_Caudate_basal_ganglia:GTEx/v8/Brain_Putamen_basal_ganglia	-	Yes	Fetal_Cortex	1.05487e-08	rs7933981;rs4245154:rs7933981	15
ENSG00000109906	ZBTB16	11	113930315	114121398	1	protein_coding	7704	ZBTB16	0.980087	NA	0	0	0	NA	NA	NA	NA	Yes	Fetal_Cortex	1.05487e-08	rs4245154	15
ENSG00000174527	MYO1H	12	109785708	109893328	1	protein_coding	283446	MYO1H	2.91611e-17	0.269947	68	11.25	0	NA	NA	NA	NA	No	NA	7.43186e-09	rs3742021	16
ENSG00000110906	KCTD10	12	109886461	109915349	-1	protein_coding	83892	KCTD10	0.17267	0.585873	18	6.466	5	0.000128809	0.0262966	CMC_SVA_cis:BRAINEAC/HIPP	-	No	NA	7.43186e-09	rs3742021	16
ENSG00000151148	UBE3B	12	109915207	109974507	1	protein_coding	89910	UBE3B	0.00938771	0.786226	1	1.397	47	1.4508e-05	0.00152578	PsychENCODE_eQTLs:CMC_SVA_cis	+	No	NA	7.43186e-09	rs3742021	16
ENSG00000139428	MMAB	12	109991542	110011679	-1	protein_coding	326625	MMAB	0.00387716	2.91819	1	1.397	52	6.45241e-20	3.5368e-17	PsychENCODE_eQTLs:CMC_SVA_cis:BRAINEAC/FCTX:BRAINEAC/SNIG:BRAINEAC/aveALL:GTEx/v8/Brain_Caudate_basal_ganglia:GTEx/v8/Brain_Cortex:GTEx/v8/Brain_Frontal_Cortex_BA9:GTEx/v8/Brain_Nucleus_accumbens_basal_ganglia	+	No	NA	5.37473e-08	rs3742021	16
ENSG00000110921	MVK	12	110011060	110035067	1	protein_coding	4598	MVK	0.0421614	-0.508882	1	1.141	11	5.42904e-06	0.00062807	PsychENCODE_eQTLs:CMC_SVA_cis	-	No	NA	2.14645e-06	rs3742021	16
ENSG00000139438	FAM222A	12	110152033	110208312	1	protein_coding	84915	FAM222A	0.400389	NA	0	0	0	NA	NA	NA	NA	Yes	Adult_Cortex	NA	rs3742021	16
ENSG00000197555	SIPA1L1	14	71787166	72207946	1	protein_coding	26037	SIPA1L1	1	-1.62782	26	13.6	0	NA	NA	NA	NA	No	NA	1.73203e-08	rs3784060	17
